# Supplementary material for: Poly[diaqua­bis(2,2′-bipyridine)tris­(μ4-2,2′-bipyridine-4,4′-dicarboxyl­ato)dineodymium(III)]
Source: Acta Crystallogr Sect E Struct Rep Online. 2007 Dec 21;64(Pt 1):m260–1. doi: 10.1107/S1600536807067396 (PMC2915173; doi:10.1107/S1600536807067396)
Supplement: Supplementary file 2 [file e-64-0m260-Isup2.hkl]

#
# h,k,l, Fc-squared, Fo-squared, sigma(Fo-squared) and status flag
#
data_I
_shelx_title ' CJ203 in P-1'
_shelx_refln_list_code          4
_shelx_F_calc_maximum      220.18
_exptl_crystal_F_000       676.00
_reflns_d_resolution_high  0.8303
 
loop_
 _symmetry_equiv_pos_as_xyz
 'x, y, z'
 '-x, -y, -z'
 
_cell_length_a     8.9914
_cell_length_b    12.5409
_cell_length_c    12.7455
_cell_angle_alpha  67.809
_cell_angle_beta   88.645
_cell_angle_gamma  75.437
 
_shelx_F_squared_multiplier     1.000
 
loop_
 _refln_index_h
 _refln_index_k
 _refln_index_l
 _refln_F_squared_calc
 _refln_F_squared_meas
 _refln_F_squared_sigma
 _refln_observed_status
   1   0   0     1109.92      120.42     70.39 o
   2   0   0     2085.42     2030.20     39.40 o
   3   0   0     8015.01     7613.57    112.37 o
   4   0   0        3.72       12.67      3.45 o
   5   0   0     5030.59     4845.52     88.12 o
   6   0   0      293.04      281.85     16.03 o
   7   0   0     1714.68     1636.81     79.51 o
   9   0   0      158.76      144.68     19.18 o
  10   0   0     1678.20     1672.02     72.73 o
 -10   1   0      538.83      577.40     27.90 o
  -9   1   0     1158.11     1176.97     46.74 o
  -8   1   0       10.22        8.89      7.64 o
  -7   1   0     3187.50     3129.63     94.49 o
  -6   1   0     1289.63     1228.85     31.46 o
  -5   1   0     4663.95     4577.56    106.77 o
  -4   1   0     3098.53     2749.43     85.40 o
  -3   1   0       39.28       44.49      3.49 o
  -2   1   0     4993.44     4670.65     75.14 o
  -1   1   0      155.83      135.34      9.60 o
   1   1   0    25717.40     3899.70    976.04 o
   2   1   0        2.14       15.43      3.09 o
   3   1   0     2016.68     1884.85     47.96 o
   4   1   0     6583.10     6554.29    114.43 o
   5   1   0     3433.75     3437.90     93.17 o
   6   1   0     3281.82     3212.68     97.61 o
   7   1   0        0.79        8.37      6.83 o
   8   1   0     2762.48     2870.13     91.05 o
   9   1   0     1220.93     1271.74     66.59 o
  10   1   0     1089.42     1191.34     48.13 o
  -9   2   0     1303.26     1277.12     58.19 o
  -8   2   0     1200.64     1254.33     65.89 o
  -7   2   0      616.97      659.05     37.51 o
  -6   2   0     3488.91     3367.80     67.52 o
  -5   2   0      287.02      277.67      8.60 o
  -4   2   0     3884.64     3582.10     62.00 o
  -3   2   0     4274.50     4032.20     67.35 o
  -2   2   0     1130.08     1133.85     21.76 o
  -1   2   0     6623.82     6714.28     85.17 o
   0   2   0      266.37      257.56      9.32 o
   1   2   0     2920.43     2945.22     47.80 o
   2   2   0     3724.92     4182.53     65.78 o
   3   2   0     6467.01     6903.18    108.35 o
   4   2   0    10770.63    10746.25    286.59 o
   5   2   0      378.22      389.23     11.77 o
   6   2   0     2129.50     2188.67     63.22 o
   7   2   0     1571.44     1587.29     74.86 o
   8   2   0        2.38       -7.90     15.39 o
   9   2   0     1518.74     1554.52     57.63 o
  10   2   0      405.16      397.97     24.63 o
  -9   3   0      102.25      100.88     12.78 o
  -8   3   0     1179.51     1234.54     49.72 o
  -7   3   0     1204.56     1230.18     76.39 o
  -6   3   0     1934.43     1836.11     73.13 o
  -5   3   0     4324.91     4238.78     82.50 o
  -4   3   0      446.34      410.80     17.36 o
  -3   3   0     5303.38     5118.90     86.81 o
  -2   3   0     2396.05     2382.84     43.77 o
  -1   3   0     4331.24     4269.22     65.29 o
   0   3   0     5166.86     5381.70     83.59 o
   1   3   0     8550.53     9567.31    119.38 o
   2   3   0     1572.27     1860.10     33.67 o
   3   3   0       14.95       43.93      3.86 o
   4   3   0     5297.20     5327.38    104.57 o
   5   3   0     5958.39     6042.30    106.61 o
   6   3   0       73.82       69.47      5.69 o
   7   3   0     2369.53     2206.69     60.44 o
   8   3   0     1051.44     1072.65     41.81 o
   9   3   0      374.86      407.13     20.36 o
  10   3   0      872.09      876.62     42.48 o
  -9   4   0      486.79      527.55     28.05 o
  -8   4   0      276.55      287.77     19.99 o
  -7   4   0     2378.55     2447.69     89.08 o
  -6   4   0       74.34       84.24     13.63 o
  -5   4   0     3121.74     3076.86     67.47 o
  -4   4   0     3110.73     3193.30     71.05 o
  -3   4   0      435.98      424.86     10.52 o
  -2   4   0    11417.81    11908.62    156.58 o
  -1   4   0       63.57       78.11      3.82 o
   0   4   0     6214.55     6341.89     88.53 o
   1   4   0    13658.23    14446.38    173.93 o
   2   4   0      260.75      355.04     13.42 o
   3   4   0    16863.15    17632.47    231.44 o
   4   4   0      760.63      780.79     19.26 o
   5   4   0     4376.41     4585.24     84.03 o
   6   4   0     3009.08     3052.67    106.56 o
   7   4   0      379.08      354.52     27.42 o
   8   4   0     1151.15     1191.56     62.80 o
   9   4   0     1487.54     1445.22     54.13 o
  10   4   0      673.83      796.62     34.27 o
  -8   5   0      866.81      801.97     37.55 o
  -7   5   0      477.77      499.76     36.36 o
  -6   5   0     1636.11     1699.01     67.24 o
  -5   5   0      271.85      262.74     11.94 o
  -4   5   0     3880.87     3806.33     70.27 o
  -3   5   0     2485.32     2460.37     46.81 o
  -2   5   0     4302.57     4367.05     68.86 o
  -1   5   0     3819.72     3772.34     63.73 o
   0   5   0     1433.96     1634.02     30.61 o
   1   5   0     8885.30     9134.81    131.73 o
   2   5   0     7833.87     8274.42    123.90 o
   3   5   0     9312.82     9777.02    181.73 o
   4   5   0     9994.21    10460.06    152.51 o
   5   5   0      872.07      907.95     42.12 o
   6   5   0     2294.67     2343.14     69.20 o
   7   5   0     4733.73     4739.11    118.22 o
   8   5   0     2693.25     2827.12    110.38 o
   9   5   0     1183.68     1234.31     90.50 o
  10   5   0       94.84      102.27     12.86 o
  -8   6   0      666.03      715.54     39.53 o
  -7   6   0      287.30      263.67     33.29 o
  -6   6   0      741.34      755.99     29.83 o
  -5   6   0     1784.77     1726.95     47.62 o
  -4   6   0      844.30      819.73     26.24 o
  -3   6   0     3299.34     3266.71     57.56 o
  -2   6   0        8.21        4.66      5.29 o
  -1   6   0     4645.66     4677.09     77.27 o
   0   6   0     3027.19     2963.89     52.42 o
   1   6   0      206.57      297.64      9.00 o
   2   6   0    10187.58    10528.58    153.07 o
   3   6   0      776.81      927.25     22.09 o
   4   6   0     5583.52     5754.97    103.97 o
   5   6   0     4435.44     4436.46    119.91 o
   6   6   0      249.25      259.35     11.21 o
   7   6   0     3551.04     3874.87    174.21 o
   8   6   0      548.73      542.10     30.44 o
   9   6   0      630.64      668.44     29.23 o
  10   6   0     1540.27     1494.09     67.38 o
  -7   7   0      362.23      333.15     19.11 o
  -6   7   0        0.44       13.15     12.93 o
  -5   7   0     2732.23     2751.40     89.33 o
  -4   7   0     1236.44     1199.27     30.97 o
  -3   7   0      978.52      985.79     26.28 o
  -2   7   0     4680.63     4784.72    100.22 o
  -1   7   0     1001.09     1131.88     24.93 o
   0   7   0     9783.14    10342.19    149.75 o
   1   7   0     2038.22     2160.67     47.09 o
   2   7   0      695.13      625.10     16.23 o
   3   7   0     2996.37     3045.64     59.94 o
   4   7   0       17.09       21.56      4.15 o
   5   7   0     1694.15     1730.00     55.68 o
   6   7   0      609.38      567.41     22.47 o
   7   7   0      865.47      947.04     36.28 o
   8   7   0     1755.38     1747.65     62.60 o
   9   7   0      210.70      207.97     17.71 o
  -6   8   0      184.19      212.22     14.88 o
  -5   8   0      130.32      144.38     19.66 o
  -4   8   0     6828.24     6741.97    180.06 o
  -3   8   0        8.49        9.11      3.31 o
  -2   8   0     2068.52     1966.81     46.30 o
  -1   8   0     3088.95     3062.98     59.77 o
   0   8   0      268.11      279.88      8.42 o
   1   8   0     6792.20     6998.13    113.12 o
   2   8   0       51.92       63.74      6.13 o
   3   8   0     3625.06     3705.45     74.32 o
   4   8   0     2102.67     2049.75     47.90 o
   5   8   0       26.02       20.57      5.77 o
   6   8   0     4188.79     4449.95    129.30 o
   7   8   0        4.29        6.17     11.35 o
   8   8   0     1628.58     1707.09     64.90 o
   9   8   0      527.85      540.03     26.03 o
  10   8   0      222.91      210.21     28.00 o
  -6   9   0     2186.74     2278.86     91.50 o
  -5   9   0      364.13      343.96     18.96 o
  -4   9   0     1370.71     1331.40     74.92 o
  -3   9   0     2583.74     2696.38    103.18 o
  -2   9   0        6.72       11.28      2.09 o
  -1   9   0     3586.10     3458.81     85.24 o
   0   9   0     1610.43     1594.53     38.22 o
   1   9   0     2100.65     2124.89     49.63 o
   2   9   0      739.55      701.51     19.31 o
   3   9   0      435.74      395.56     10.81 o
   4   9   0     4224.60     4366.99    137.58 o
   5   9   0     5882.56     6025.90    231.51 o
   6   9   0     1506.41     1564.02     52.56 o
   7   9   0     4091.87     4291.43    125.61 o
   8   9   0      190.84      183.34     13.70 o
   9   9   0      746.79      717.90     35.49 o
  -5  10   0     1535.19     1410.36     60.82 o
  -4  10   0       67.67       62.01     11.76 o
  -3  10   0     1770.51     1723.51     60.16 o
  -2  10   0      898.01      899.13     33.00 o
  -1  10   0      224.75      247.74     20.10 o
   0  10   0     5219.37     5395.65    113.52 o
   1  10   0       41.19       45.22      5.47 o
   2  10   0     1812.48     1698.68     59.17 o
   3  10   0      700.79      700.80     22.80 o
   4  10   0     1083.32     1102.49     39.16 o
   5  10   0     3062.55     3289.65     95.49 o
   6  10   0      212.29      204.85     13.52 o
   7  10   0     1403.29     1390.03     69.51 o
   8  10   0     1616.50     1579.84     63.71 o
   9  10   0       30.98       33.83     11.06 o
  -4  11   0      823.36      780.62     41.15 o
  -3  11   0       71.08       85.89     14.69 o
  -2  11   0     1690.92     1778.94     57.53 o
  -1  11   0      813.72      794.09     28.47 o
   0  11   0      350.76      412.26     15.44 o
   1  11   0     2701.02     2715.14     73.78 o
   2  11   0        1.62        1.14      5.66 o
   3  11   0     2915.05     3093.31     95.64 o
   4  11   0      795.44      761.04     24.02 o
   5  11   0      886.18      842.62     33.95 o
   6  11   0      769.74      801.03     31.08 o
   7  11   0        9.14        5.25     13.22 o
   8  11   0     1107.86     1183.79     49.93 o
  -2  12   0      486.79      443.34     21.87 o
  -1  12   0     1400.72     1409.20     56.18 o
   0  12   0       72.72       60.69     17.89 o
   1  12   0     1387.04     1427.47     41.09 o
   2  12   0      938.95     1010.74     29.32 o
   3  12   0      425.21      399.84     15.40 o
   4  12   0     2417.73     2462.69     78.48 o
   5  12   0      686.76      552.65     32.32 o
   6  12   0      590.97      620.52     29.27 o
   7  12   0      465.87      506.18     25.99 o
  -1  13   0      911.47      823.97     37.26 o
   0  13   0     1212.60     1187.33     64.36 o
   1  13   0       40.64       29.42     10.03 o
   2  13   0     2669.30     2613.88     97.82 o
   3  13   0     1901.65     1897.44     77.37 o
   4  13   0     2190.08     2162.79     87.50 o
   5  13   0     1599.06     1603.84     62.38 o
   6  13   0      109.80       86.18     11.83 o
  -5 -13   1     1436.58     1495.84     71.16 o
  -4 -13   1      797.96      768.61     34.64 o
  -3 -13   1      642.12      609.38     48.28 o
  -2 -13   1     1800.05     1814.97     65.93 o
  -1 -13   1       57.91       47.39     22.55 o
   0 -13   1      971.73      882.79     57.35 o
  -7 -12   1      448.80      445.62     22.16 o
  -6 -12   1     1092.10     1096.37     45.33 o
  -5 -12   1       19.02       32.73     13.92 o
  -4 -12   1     2737.81     2759.57    191.45 o
  -3 -12   1      155.81      160.04     10.47 o
  -2 -12   1      701.53      747.93     43.69 o
  -1 -12   1     2262.30     2285.59     84.53 o
   0 -12   1       41.95       47.94      9.88 o
   1 -12   1      501.20      493.16     24.63 o
   2 -12   1      162.09      140.79     18.99 o
  -8 -11   1     2220.83     2244.18    130.50 o
  -7 -11   1       13.50        9.37     19.61 o
  -6 -11   1     2901.58     2836.18    100.61 o
  -5 -11   1       80.83      102.13     12.49 o
  -4 -11   1      343.29      378.04     27.09 o
  -3 -11   1     2776.38     2802.84     86.48 o
  -2 -11   1       65.63       67.78      7.79 o
  -1 -11   1     2644.47     2762.21     67.42 o
   0 -11   1     1976.13     1957.39     54.36 o
   1 -11   1      277.06      240.44     15.43 o
   2 -11   1      825.68      906.14     44.17 o
   3 -11   1       15.34        1.87     19.21 o
  -9 -10   1        2.42       -7.60     14.80 o
  -8 -10   1     1072.84      996.31     44.30 o
  -7 -10   1     1016.84     1043.92     55.78 o
  -6 -10   1      488.23      492.20     22.35 o
  -5 -10   1     1948.45     1987.35     64.21 o
  -4 -10   1       30.12       32.88      8.23 o
  -3 -10   1     1939.01     1994.43     64.29 o
  -2 -10   1     3209.42     3236.61    103.18 o
  -1 -10   1      218.49      240.87     10.33 o
   0 -10   1     4667.13     4937.34    113.07 o
   1 -10   1      927.68     1041.58     35.87 o
   2 -10   1     1277.50     1263.59     41.71 o
   3 -10   1     1381.11     1427.43     56.44 o
   4 -10   1       66.63       71.15     15.50 o
  -9  -9   1     1277.58     1363.49     59.44 o
  -8  -9   1       92.89       77.95     18.85 o
  -7  -9   1      937.12     1029.36     37.53 o
  -6  -9   1      505.12      575.77     24.63 o
  -5  -9   1     4674.14     4262.20    206.18 o
  -4  -9   1     1251.33     1208.10     37.74 o
  -3  -9   1        7.69       25.79      7.31 o
  -2  -9   1     2697.97     2696.14     58.84 o
  -1  -9   1     2944.32     2898.85     69.74 o
   0  -9   1     1794.98     1791.96     55.70 o
   1  -9   1     2716.34     2815.85     70.93 o
   2  -9   1       24.78       30.27     13.70 o
   3  -9   1     3193.69     3188.35     84.40 o
   4  -9   1     1657.44     1515.23     59.41 o
   5  -9   1      324.64      300.13     22.60 o
 -10  -8   1       70.35       42.72     16.24 o
  -9  -8   1     1291.86     1370.19     59.70 o
  -8  -8   1     1968.96     1985.94     75.51 o
  -7  -8   1       40.16       49.00     15.21 o
  -6  -8   1     3852.81     3928.65    157.39 o
  -5  -8   1     1442.27     1390.11     52.31 o
  -4  -8   1     3821.25     3846.27     84.59 o
  -3  -8   1     3409.25     3434.13     73.29 o
  -2  -8   1      252.85      265.31     14.11 o
  -1  -8   1     3805.41     3837.09     70.18 o
   0  -8   1       12.68       11.72      4.15 o
   1  -8   1     2130.56     2125.79     44.28 o
   2  -8   1     1490.36     1496.96     43.69 o
   3  -8   1      417.76      448.21     12.68 o
   4  -8   1     4179.54     4169.53    131.69 o
   5  -8   1      723.96      728.44     53.10 o
   6  -8   1      464.62      534.74     27.31 o
 -10  -7   1      980.88      947.09     45.76 o
  -9  -7   1        2.98       10.76     13.63 o
  -8  -7   1     1649.94     1808.10     62.14 o
  -7  -7   1      437.68      505.87     52.53 o
  -6  -7   1      192.33      188.06     14.18 o
  -5  -7   1     6467.54     6333.41    153.28 o
  -4  -7   1      696.37      710.89     28.96 o
  -3  -7   1     7334.77     7844.50    141.89 o
  -2  -7   1     3625.76     3827.25     75.12 o
  -1  -7   1      785.64      762.03     17.81 o
   0  -7   1     2465.24     2344.10     45.24 o
   1  -7   1       81.55       93.24      4.70 o
   2  -7   1     2290.51     2257.45     47.63 o
   3  -7   1     3150.19     3217.52     73.05 o
   4  -7   1     2190.68     2110.39     58.68 o
   5  -7   1     2395.85     2448.77     75.17 o
   6  -7   1       15.96        8.78      9.26 o
   7  -7   1     1318.27     1250.48     55.87 o
 -10  -6   1     1461.35     1425.85     62.51 o
  -9  -6   1      915.93      963.41     36.82 o
  -8  -6   1      660.17      750.98     39.28 o
  -7  -6   1     2905.02     2904.30    145.55 o
  -6  -6   1       11.31        9.44      4.59 o
  -5  -6   1    10879.21    11168.94    231.43 o
  -4  -6   1     7647.39     7702.98    180.12 o
  -3  -6   1     1771.78     1872.98     44.96 o
  -2  -6   1     4181.75     4209.81     71.17 o
  -1  -6   1     1737.22     1815.47     37.07 o
   0  -6   1     3357.47     3322.65     61.27 o
   1  -6   1     3240.78     3317.78     56.40 o
   2  -6   1      157.91      132.80      8.49 o
   3  -6   1     2079.77     2062.52     39.52 o
   4  -6   1      781.11      780.39     31.97 o
   5  -6   1     1396.06     1397.13     44.45 o
   6  -6   1     1815.51     1850.72    107.70 o
   7  -6   1      428.62      420.08     28.49 o
   8  -6   1     1019.56     1015.46     76.63 o
 -10  -5   1      406.81      371.33     21.32 o
  -9  -5   1     1367.92     1542.82     50.95 o
  -8  -5   1      838.32      897.30     37.05 o
  -7  -5   1      592.92      583.07     41.41 o
  -6  -5   1     3524.45     3562.39    109.60 o
  -5  -5   1     1097.21     1141.57     41.00 o
  -4  -5   1     5972.96     5857.31    114.92 o
  -3  -5   1     1896.78     1964.60     40.46 o
  -2  -5   1     8533.70     9457.70    139.46 o
  -1  -5   1     2018.11     1969.09     37.10 o
   0  -5   1     1506.81     1787.63     36.66 o
   1  -5   1    11134.38    11905.85    147.33 o
   2  -5   1     3007.99     3231.98     54.64 o
   3  -5   1     1518.63     1494.33     33.92 o
   4  -5   1     4854.71     4761.63     89.04 o
   5  -5   1        1.45       14.55      4.74 o
   6  -5   1     1642.58     1681.23     62.04 o
   7  -5   1      499.01      563.48     24.01 o
   8  -5   1      486.79      463.12     23.34 o
 -10  -4   1      464.27      491.23     32.38 o
  -9  -4   1       73.83       67.92     11.09 o
  -8  -4   1     4694.27     4760.57    165.02 o
  -7  -4   1        1.99        1.36      7.20 o
  -6  -4   1     1504.35     1461.16     45.67 o
  -5  -4   1     2691.64     2798.82     70.56 o
  -4  -4   1      831.90      828.42     19.52 o
  -3  -4   1     1460.67     1289.08     27.92 o
  -2  -4   1      128.37      158.13      5.55 o
  -1  -4   1     4398.60     4451.55     83.06 o
   0  -4   1     5911.71     6013.51     93.83 o
   1  -4   1     1445.27     1589.25     26.07 o
   2  -4   1    13645.90    14458.79    196.63 o
   3  -4   1      377.06      359.61      8.68 o
   4  -4   1     1243.13     1151.47     25.39 o
   5  -4   1     3568.25     3589.34     82.29 o
   6  -4   1       38.33       46.36     10.03 o
   7  -4   1     2019.15     2071.00     68.38 o
   8  -4   1      169.00      150.27     13.70 o
   9  -4   1      199.78      269.68     29.80 o
 -10  -3   1     1934.12     2001.67     79.91 o
  -9  -3   1        3.75       21.97      9.22 o
  -8  -3   1       68.16       75.90      9.81 o
  -7  -3   1     3355.97     3403.24    168.07 o
  -6  -3   1        3.06       13.74      5.47 o
  -5  -3   1     2640.68     2444.22     57.07 o
  -4  -3   1     7553.48     7977.56    152.00 o
  -3  -3   1       42.58       36.15      3.38 o
  -2  -3   1     3634.14     3676.16     58.98 o
  -1  -3   1      481.05      545.10     11.97 o
   0  -3   1     7246.38     7281.06     95.09 o
   1  -3   1     8098.73     8348.85    104.26 o
   2  -3   1     4991.40     4938.81     72.27 o
   3  -3   1     2435.57     2194.61     44.86 o
   4  -3   1      249.87      210.20      8.64 o
   5  -3   1     1556.88     1448.89     37.01 o
   6  -3   1     2650.10     2545.36     63.15 o
   7  -3   1      483.61      479.07     24.85 o
   8  -3   1     1013.55      995.22     39.59 o
   9  -3   1       79.68       69.69     25.24 o
 -10  -2   1      199.27      233.64     19.84 o
  -9  -2   1     2417.35     2571.91     93.02 o
  -8  -2   1       27.06       39.27      9.04 o
  -7  -2   1     3687.74     3598.90    113.14 o
  -6  -2   1      816.79      762.79     20.43 o
  -5  -2   1     1581.99     1563.32     68.08 o
  -4  -2   1     7153.07     7056.33    151.01 o
  -3  -2   1     7371.40     7972.38    146.53 o
  -2  -2   1     4618.38     4585.95     78.43 o
  -1  -2   1    26122.31    29248.30    368.95 o
   0  -2   1      134.04      168.98      4.15 o
   1  -2   1     7035.53     7033.50     89.58 o
   2  -2   1     6148.87     6098.59     89.74 o
   3  -2   1      653.93      501.16     11.63 o
   4  -2   1     5225.03     4941.61     83.66 o
   5  -2   1        4.95       17.30      4.22 o
   6  -2   1     4758.37     4599.73     87.84 o
   7  -2   1      266.94      250.78     13.34 o
   8  -2   1     1705.43     1686.20     85.21 o
   9  -2   1      999.44     1008.76     46.54 o
 -10  -1   1       82.79       90.70     12.86 o
  -9  -1   1     1687.56     1791.39     66.79 o
  -8  -1   1     2231.28     2306.71     74.36 o
  -7  -1   1       48.46       39.86      6.69 o
  -6  -1   1     5969.28     5957.67    155.42 o
  -5  -1   1     2592.54     2344.64     63.29 o
  -4  -1   1     3870.44     3757.01     72.74 o
  -3  -1   1    19196.08    19878.71    330.18 o
  -2  -1   1      925.06      896.61     18.55 o
  -1  -1   1    15728.64    12815.49   2001.43 o
   0  -1   1     2371.09      349.52     46.52 o
   1  -1   1    20468.84    20818.68    453.65 o
   2  -1   1     1312.16     1151.62     21.86 o
   3  -1   1      382.92      362.25     10.67 o
   4  -1   1     6160.15     5816.94    100.05 o
   5  -1   1     1731.58     1701.74     46.13 o
   6  -1   1      268.78      241.29      7.94 o
   7  -1   1     5206.49     5098.01    113.76 o
   8  -1   1        0.73        7.13      6.39 o
   9  -1   1     1890.78     2037.98     84.78 o
  10  -1   1      300.31      302.03     25.25 o
 -10   0   1     1224.79     1290.45     57.67 o
  -9   0   1      102.97      103.75     20.39 o
  -8   0   1     2508.49     2781.04     90.23 o
  -7   0   1     1775.32     1735.73     93.20 o
  -6   0   1      346.64      332.58     13.53 o
  -5   0   1     9111.56     8889.81    189.04 o
  -4   0   1      192.83      172.42      6.43 o
  -3   0   1    11142.26    11021.50    152.40 o
  -2   0   1      534.31      500.18     12.20 o
  -1   0   1     1783.39      557.19    805.18 o
   1   0   1      104.26       72.96     28.50 o
   2   0   1    37592.84    37787.44    728.25 o
   3   0   1     6747.06     6226.02    110.15 o
   4   0   1      350.03      352.38      9.86 o
   5   0   1    13908.25    14660.66    217.81 o
   6   0   1        9.49        6.76      4.26 o
   7   0   1     1762.72     1931.34     92.61 o
   8   0   1     1828.26     1937.73    100.17 o
   9   0   1       78.60       86.84     14.77 o
  10   0   1      794.92      877.87     39.39 o
 -10   1   1      941.63      925.62     46.86 o
  -9   1   1     3091.97     3236.31    105.88 o
  -8   1   1        0.31       -3.38     16.86 o
  -7   1   1     1792.95     1698.24     48.11 o
  -6   1   1     1231.98     1220.94     36.51 o
  -5   1   1     3443.03     3410.93     61.81 o
  -4   1   1     5281.18     4940.83    113.24 o
  -3   1   1       34.48       44.05      3.23 o
  -2   1   1     2587.55     2404.74     42.13 o
  -1   1   1     6916.51     6106.88    588.58 o
   1   1   1     8224.22      421.52    610.36 o
   2   1   1     1899.61     1976.38     36.69 o
   3   1   1     5954.42     5732.66     91.89 o
   4   1   1     2007.41     1832.26     40.11 o
   5   1   1     2903.84     2868.91     64.82 o
   6   1   1     1269.44     1257.50     31.10 o
   7   1   1        7.01       12.86      4.74 o
   8   1   1     2149.08     2171.34     74.90 o
   9   1   1     1379.78     1447.21     68.37 o
  10   1   1      253.03      244.17     17.42 o
 -10   2   1        0.31       16.35     11.64 o
  -9   2   1     2948.20     3124.74    116.22 o
  -8   2   1     2030.23     2030.00     74.10 o
  -7   2   1      120.40       96.84      9.04 o
  -6   2   1     3400.79     3408.22     81.69 o
  -5   2   1      515.70      467.04     16.88 o
  -4   2   1     5672.99     5432.01    109.12 o
  -3   2   1     1649.27     1460.47     32.64 o
  -2   2   1     9008.87     8971.57    135.62 o
  -1   2   1     1270.50     1410.30     27.25 o
   0   2   1      185.35      209.05     10.52 o
   1   2   1     8986.03     9307.59    289.71 o
   2   2   1    31200.42    34662.84    583.69 o
   3   2   1       12.14       38.24      4.37 o
   4   2   1     4674.36     4477.94     83.45 o
   5   2   1      205.34      193.58      9.67 o
   6   2   1      904.10      879.55     26.54 o
   7   2   1      905.87      824.31     46.00 o
   8   2   1        9.71        4.59     20.50 o
   9   2   1     2301.93     2449.61     84.37 o
  10   2   1      169.69      195.61     19.69 o
  -9   3   1      121.42      101.73     18.96 o
  -8   3   1     1813.87     1986.85     70.34 o
  -7   3   1       69.70       64.95      6.13 o
  -6   3   1      193.05      169.25     11.39 o
  -5   3   1     5185.02     5072.72     88.98 o
  -4   3   1        0.48        2.02      1.84 o
  -3   3   1     2935.98     2649.30     48.16 o
  -2   3   1     1098.52     1008.70     22.18 o
  -1   3   1     6893.10     7186.18    101.49 o
   0   3   1    19666.37    21137.04    302.71 o
   1   3   1      886.41      946.68     19.66 o
   2   3   1    22090.56    24392.75    294.79 o
   3   3   1     8523.10     8941.51    125.69 o
   4   3   1       59.96       51.40      5.40 o
   5   3   1     2965.00     2935.10     96.29 o
   6   3   1        9.37       21.01      5.66 o
   7   3   1     1177.66     1083.45     54.39 o
   8   3   1      859.70      883.95     33.33 o
   9   3   1      111.09      176.27     16.50 o
  10   3   1     1038.85     1160.88     46.21 o
  -9   4   1      351.06      313.33     19.33 o
  -8   4   1       39.24       54.81     35.52 o
  -7   4   1     1572.18     1592.31     46.19 o
  -6   4   1      168.21      151.49     12.60 o
  -5   4   1     4820.81     4678.37     85.04 o
  -4   4   1     2813.17     2717.26     57.09 o
  -3   4   1      836.63      832.40     21.06 o
  -2   4   1     7559.78     7403.08    185.46 o
  -1   4   1       24.11       35.27      3.23 o
   0   4   1     4182.11     4153.28     69.68 o
   1   4   1    12294.60    12883.64    158.21 o
   2   4   1     1012.03     1044.11     21.92 o
   3   4   1     6725.51     6821.13    103.50 o
   4   4   1       32.83       25.35      3.78 o
   5   4   1     3578.20     3679.60     74.21 o
   6   4   1     7236.09     7711.10    157.70 o
   7   4   1      638.03      637.64     32.22 o
   8   4   1     3831.40     4120.14    127.43 o
   9   4   1      329.94      326.13     17.97 o
  10   4   1      681.30      740.63     50.08 o
  -8   5   1      333.96      360.67     31.61 o
  -7   5   1      549.64      571.96     26.14 o
  -6   5   1     2173.39     2243.17     73.03 o
  -5   5   1       82.51       73.62      8.30 o
  -4   5   1     5156.01     5154.12     98.31 o
  -3   5   1     4940.92     4906.24     81.45 o
  -2   5   1     6688.02     6868.19    142.66 o
  -1   5   1    10435.19    10826.67    166.15 o
   0   5   1      923.01     1010.76     21.42 o
   1   5   1     5273.32     5260.58     81.36 o
   2   5   1     9939.83    10766.21    152.63 o
   3   5   1     1920.29     1872.71     39.60 o
   4   5   1      414.80      376.24     12.58 o
   5   5   1      641.82      652.40     17.85 o
   6   5   1     6628.04     6855.62    243.31 o
   7   5   1     2857.64     2884.79     96.81 o
   8   5   1     1171.90     1194.04     43.99 o
   9   5   1     2632.60     2821.47     90.84 o
  10   5   1       24.43       39.56     24.43 o
  -8   6   1     1334.03     1555.61     55.95 o
  -7   6   1      213.34      192.13     14.33 o
  -6   6   1     1757.30     1747.77     86.92 o
  -5   6   1     2380.92     2284.73     61.04 o
  -4   6   1      765.27      783.05     22.55 o
  -3   6   1     3189.55     3161.55     65.78 o
  -2   6   1      530.88      501.92     14.13 o
  -1   6   1     7964.95     8422.43    130.42 o
   0   6   1     3115.29     3013.70     57.47 o
   1   6   1      293.96      392.71     11.40 o
   2   6   1     3355.46     3184.17     60.31 o
   3   6   1      792.39      841.29     19.81 o
   4   6   1     1280.19     1228.25     29.75 o
   5   6   1     1806.08     1707.31     41.18 o
   6   6   1      229.51      208.15     11.83 o
   7   6   1    11161.26    11640.95    441.96 o
   8   6   1        4.62        7.75     11.57 o
   9   6   1      637.71      636.28     29.82 o
  10   6   1     1127.54     1150.72     50.45 o
  -7   7   1     1550.80     1553.03     66.31 o
  -6   7   1       14.46      -12.60     17.41 o
  -5   7   1     1909.40     1885.68     62.55 o
  -4   7   1     1095.72     1097.96     31.40 o
  -3   7   1     1078.40     1066.81     27.36 o
  -2   7   1     4888.64     5022.97     94.47 o
  -1   7   1      780.73      786.76     18.55 o
   0   7   1     8410.49     8869.82    129.71 o
   1   7   1     1100.25     1036.88     24.69 o
   2   7   1     3384.13     3457.13     65.23 o
   3   7   1     6579.13     6772.02    116.81 o
   4   7   1        0.96       -0.62      7.20 o
   5   7   1     6056.82     6229.05    175.13 o
   6   7   1      809.44      771.51     34.44 o
   7   7   1       39.61       44.56      8.63 o
   8   7   1     1230.63     1243.75     45.10 o
   9   7   1       43.23       31.52     14.55 o
  10   7   1      536.51      553.51     28.71 o
  -7   8   1     1794.79     1709.74    133.03 o
  -6   8   1       82.15       86.55     11.50 o
  -5   8   1      139.25      142.11     20.32 o
  -4   8   1     1544.79     1507.51     49.55 o
  -3   8   1      187.90      223.48      9.77 o
  -2   8   1     3904.20     3892.14     83.20 o
  -1   8   1     3607.30     3753.10     76.78 o
   0   8   1     1905.69     1990.39     47.71 o
   1   8   1     3294.26     3295.55     66.92 o
   2   8   1      815.55      863.26     19.77 o
   3   8   1     5695.20     5848.15    119.89 o
   4   8   1     2573.13     2517.06     57.35 o
   5   8   1      511.35      502.60     22.39 o
   6   8   1     5811.94     5790.46    235.77 o
   7   8   1      406.77      382.37     24.55 o
   8   8   1     1988.57     2154.65     77.92 o
   9   8   1      187.38      225.56     16.46 o
  10   8   1      208.43      222.77     16.24 o
  -6   9   1     1627.75     1615.66    114.44 o
  -5   9   1      189.22      192.23     14.26 o
  -4   9   1     2122.57     2221.36     68.46 o
  -3   9   1     2178.65     2244.82     75.97 o
  -2   9   1       89.01       79.32      9.04 o
  -1   9   1     3338.51     3342.68     72.86 o
   0   9   1     2451.00     2447.34     49.59 o
   1   9   1     3671.10     3730.09     76.55 o
   2   9   1     2203.73     2370.11     57.18 o
   3   9   1      212.21      209.32      6.98 o
   4   9   1     3402.55     3486.50     99.79 o
   5   9   1      574.96      574.19     31.63 o
   6   9   1      822.71      859.72     40.03 o
   7   9   1     3404.29     3617.49    108.50 o
   8   9   1      244.26      250.72     17.67 o
   9   9   1     1309.01     1367.75     55.84 o
  -5  10   1      891.54      917.36     42.26 o
  -4  10   1      236.92      182.44     24.14 o
  -3  10   1     2588.50     2599.83     83.57 o
  -2  10   1     1529.04     1497.48     51.86 o
  -1  10   1      331.69      364.71     17.68 o
   0  10   1     3603.55     3607.65     81.46 o
   1  10   1       31.48       32.40      8.04 o
   2  10   1     2380.58     2318.89     84.45 o
   3  10   1     2386.99     2448.11     67.69 o
   4  10   1      264.10      233.14     10.40 o
   5  10   1     2863.75     3195.19    127.34 o
   6  10   1        9.84        9.51     11.20 o
   7  10   1      233.68      264.53     15.62 o
   8  10   1     1771.00     1906.99     92.17 o
   9  10   1       58.05       58.52     11.20 o
  -4  11   1     1520.92     1475.21    102.46 o
  -3  11   1      196.03      176.07     13.93 o
  -2  11   1     2000.27     1986.40     81.04 o
  -1  11   1      724.70      708.33     28.43 o
   0  11   1      214.68      238.66     10.47 o
   1  11   1     3153.17     3077.40     80.14 o
   2  11   1        2.18       -0.92     10.28 o
   3  11   1     2133.68     2160.85     66.67 o
   4  11   1     1083.27     1033.37     29.88 o
   5  11   1     1227.34     1206.70     38.25 o
   6  11   1     1570.63     1590.08     65.70 o
   7  11   1       85.54       63.66     20.24 o
   8  11   1     1055.31     1092.08     47.64 o
  -3  12   1     1184.77     1141.55     69.07 o
  -2  12   1      372.55      338.27     28.74 o
  -1  12   1     1177.78     1254.20     52.26 o
   0  12   1      383.75      406.39     18.63 o
   1  12   1      715.23      737.83     23.10 o
   2  12   1     1525.55     1561.61     55.83 o
   3  12   1      298.07      278.78     17.27 o
   4  12   1     1525.55     1576.44     52.74 o
   5  12   1      108.25       98.27     10.98 o
   6  12   1     2425.71     2522.16     84.30 o
   7  12   1      989.21      940.58     41.53 o
   8  12   1        6.61        4.15     18.29 o
  -1  13   1     1300.72     1245.08     50.05 o
   0  13   1     2007.48     1898.79     75.98 o
   1  13   1       62.72       55.76     10.65 o
   2  13   1     2104.39     2090.05     79.68 o
   3  13   1     1252.85     1271.44     43.76 o
   4  13   1      988.94      986.98     42.64 o
   5  13   1     2183.27     2187.37     81.42 o
   6  13   1       47.74       48.19     10.80 o
   7  13   1     2175.01     2011.81     78.93 o
   1  14   1     1033.49     1042.42     41.75 o
   2  14   1      346.74      341.44     18.89 o
   3  14   1     3837.06     3653.68    135.40 o
   4  14   1       32.61       46.03     11.06 o
   5  14   1     1063.43     1031.79     42.71 o
  -4 -13   2      703.87      619.38     46.66 o
  -3 -13   2      404.23      440.93     30.76 o
  -2 -13   2     1444.10     1322.97     81.17 o
  -6 -12   2      855.35      875.48     55.87 o
  -5 -12   2       40.20       31.04      7.75 o
  -4 -12   2     2568.71     2504.68     77.26 o
  -3 -12   2      736.67      653.36     24.34 o
  -2 -12   2      498.24      503.17     29.52 o
  -1 -12   2     1002.35      970.09     42.53 o
   0 -12   2        7.89        5.58      9.22 o
   1 -12   2     3814.91     3602.16    127.49 o
  -7 -11   2       25.50       14.29     17.37 o
  -6 -11   2     1712.51     1715.39     65.67 o
  -5 -11   2      370.43      382.23     19.81 o
  -4 -11   2     1441.50     1340.69     50.00 o
  -3 -11   2     2903.23     2934.32    145.47 o
  -2 -11   2       74.16       55.98      7.42 o
  -1 -11   2     2785.54     2787.46     72.74 o
   0 -11   2      377.20      351.40     14.44 o
   1 -11   2      196.31      198.00     16.50 o
   2 -11   2     1409.50     1306.26     52.86 o
   3 -11   2       39.67        7.68     13.59 o
  -8 -10   2      591.21      645.18     30.99 o
  -7 -10   2      457.15      481.42     23.45 o
  -6 -10   2      244.27      238.08     18.01 o
  -5 -10   2     1048.17     1108.62     41.88 o
  -4 -10   2      117.88      120.39     12.93 o
  -3 -10   2     1420.27     1438.58     39.96 o
  -2 -10   2     1565.65     1591.56     54.04 o
  -1 -10   2      195.21      197.35     18.70 o
   0 -10   2     4148.44     4225.21    126.36 o
   1 -10   2     1524.16     1425.12     48.61 o
   2 -10   2     1156.66     1139.41     48.98 o
   3 -10   2      716.66      734.68     33.46 o
   4 -10   2       62.99       52.49     10.43 o
  -9  -9   2     1356.73     1289.15     61.36 o
  -8  -9   2       43.53       52.05     10.54 o
  -7  -9   2      215.97      274.74     32.48 o
  -6  -9   2     1654.78     1695.78     53.56 o
  -5  -9   2     1983.13     1861.62     53.20 o
  -4  -9   2     3520.60     3519.48    119.37 o
  -3  -9   2      884.47      876.02     21.93 o
  -2  -9   2     1274.27     1276.52     38.19 o
  -1  -9   2     1138.21     1098.16     29.19 o
   0  -9   2     1262.23     1314.91     44.22 o
   1  -9   2     3594.04     3580.55     76.14 o
   2  -9   2      720.21      709.27     22.73 o
   3  -9   2     1327.36     1362.92     42.92 o
   4  -9   2      785.20      783.61     44.39 o
   5  -9   2      329.88      282.20     27.01 o
  -9  -8   2     1945.02     1998.60     79.06 o
  -8  -8   2     1889.77     1925.11     99.52 o
  -7  -8   2       10.16       15.83     16.86 o
  -6  -8   2     5364.04     5473.26    208.10 o
  -5  -8   2     2100.04     2202.43     60.79 o
  -4  -8   2     4758.09     4920.19    121.75 o
  -3  -8   2     3564.30     3657.64     75.14 o
  -2  -8   2        4.26        2.98      2.06 o
  -1  -8   2     5581.92     5650.95     98.34 o
   0  -8   2      649.38      659.13     16.81 o
   1  -8   2     1842.79     1846.42     49.41 o
   2  -8   2     2295.21     2285.26     55.34 o
   3  -8   2      145.47      135.28      9.41 o
   4  -8   2     4017.53     4122.36    163.25 o
   5  -8   2      324.85      320.86     22.09 o
   6  -8   2     1207.24     1064.06     59.69 o
 -10  -7   2     1027.48     1057.13     47.42 o
  -9  -7   2      107.29       87.25     17.27 o
  -8  -7   2     1901.19     1960.52     69.50 o
  -7  -7   2      920.12      979.99     44.92 o
  -6  -7   2      985.18      900.94     97.20 o
  -5  -7   2     4663.09     4418.46    107.47 o
  -4  -7   2        7.67        9.22      4.15 o
  -3  -7   2     3885.19     3937.54     86.67 o
  -2  -7   2     1234.59     1282.46     26.16 o
  -1  -7   2     1425.43     1456.47     30.92 o
   0  -7   2     7697.58     7949.59    126.86 o
   1  -7   2        0.16        6.65      3.67 o
   2  -7   2     1982.44     2011.75     44.15 o
   3  -7   2     1573.55     1612.91     33.09 o
   4  -7   2     2116.65     1981.43     58.78 o
   5  -7   2     3113.45     3067.77    111.56 o
   6  -7   2       24.30       44.89     13.52 o
   7  -7   2      623.40      628.54     43.05 o
 -10  -6   2      766.46      783.03     36.88 o
  -9  -6   2      472.25      531.17     35.99 o
  -8  -6   2      886.30      887.82     76.12 o
  -7  -6   2     1231.58     1243.20     56.99 o
  -6  -6   2       31.98       22.22      9.84 o
  -5  -6   2     6555.39     6553.81    132.46 o
  -4  -6   2     2263.98     2352.56     55.33 o
  -3  -6   2     1874.36     2089.79     44.00 o
  -2  -6   2     6572.02     6896.99    107.09 o
  -1  -6   2     1324.45     1379.79     26.65 o
   0  -6   2     4019.69     4179.47     80.49 o
   1  -6   2     2181.37     2163.57     42.99 o
   2  -6   2      179.54      177.01      5.70 o
   3  -6   2     2588.34     2650.36     50.68 o
   4  -6   2      113.90      119.73      7.53 o
   5  -6   2     1246.77     1159.29     31.88 o
   6  -6   2     1715.57     1830.36     64.80 o
   7  -6   2       97.25      101.10     15.25 o
 -10  -5   2       31.88       34.93     15.28 o
  -9  -5   2     1384.93     1483.62     54.30 o
  -8  -5   2      700.47      729.78     30.12 o
  -7  -5   2     1324.55     1369.68     44.71 o
  -6  -5   2     1806.00     1725.39     52.70 o
  -5  -5   2     1127.06     1130.13     40.77 o
  -4  -5   2     3821.79     3769.58     69.21 o
  -3  -5   2     1846.98     1700.58     36.30 o
  -2  -5   2     1265.23     1193.84     28.21 o
  -1  -5   2     9094.97     9542.43    128.13 o
   0  -5   2        7.60        9.44      3.71 o
   1  -5   2     3839.29     3739.74     58.05 o
   2  -5   2      913.93     1144.87     21.98 o
   3  -5   2      595.74      624.76     16.77 o
   4  -5   2     3915.08     3958.34     86.38 o
   5  -5   2       46.11       36.95      5.91 o
   6  -5   2      948.29      949.88     49.49 o
   7  -5   2     1204.25     1250.36     65.69 o
   8  -5   2      294.88      294.16     17.71 o
 -10  -4   2      153.36      189.83     19.47 o
  -9  -4   2      191.82      220.09     17.82 o
  -8  -4   2     3323.76     3522.15    114.50 o
  -7  -4   2      301.46      329.64     23.04 o
  -6  -4   2     1818.91     1788.52     51.09 o
  -5  -4   2     1305.85     1339.38     30.70 o
  -4  -4   2       98.30      136.31      7.38 o
  -3  -4   2    18763.27    20349.35    267.21 o
  -2  -4   2      112.99       97.12      4.34 o
  -1  -4   2     4748.10     4855.44     76.90 o
   0  -4   2     4008.33     4174.11     69.99 o
   1  -4   2      472.19      588.99     11.22 o
   2  -4   2     7384.60     7364.43    101.96 o
   3  -4   2      101.85       78.85      4.67 o
   4  -4   2     2392.16     2297.81     48.20 o
   5  -4   2     3240.58     3033.32     67.08 o
   6  -4   2        9.30        5.25      5.80 o
   7  -4   2     2273.02     2425.57     73.71 o
   8  -4   2      521.21      492.52     34.78 o
 -10  -3   2     1188.85     1219.43     53.40 o
  -9  -3   2      680.84      739.11     33.10 o
  -8  -3   2     1879.54     1968.09     67.97 o
  -7  -3   2     3093.01     3075.63    104.88 o
  -6  -3   2        2.33       13.59      5.73 o
  -5  -3   2     2460.47     2319.40     48.74 o
  -4  -3   2     6676.97     6906.61    157.30 o
  -3  -3   2      103.94       81.46      4.19 o
  -2  -3   2    14832.57    15364.93    220.28 o
  -1  -3   2      175.09      173.91      4.85 o
   0  -3   2     1527.65     1547.50     23.82 o
   1  -3   2     5641.18     5855.96     77.63 o
   2  -3   2     4740.44     4759.56     72.09 o
   3  -3   2     8376.18     8787.27    133.16 o
   4  -3   2     1056.68     1107.16     27.44 o
   5  -3   2     1864.55     1828.49     48.58 o
   6  -3   2     2773.88     2697.14     61.46 o
   7  -3   2     1329.52     1291.68     52.95 o
   8  -3   2     1447.81     1479.84     55.26 o
   9  -3   2       23.61       27.18     17.45 o
 -10  -2   2      175.32      191.42     29.21 o
  -9  -2   2      925.57     1016.81     41.06 o
  -8  -2   2      789.94      739.50     32.63 o
  -7  -2   2     3225.40     3130.30    108.51 o
  -6  -2   2     1288.20     1239.89     42.59 o
  -5  -2   2     1088.10     1081.03     40.82 o
  -4  -2   2     6443.72     6327.86    115.57 o
  -3  -2   2     3581.19     3609.94     65.51 o
  -2  -2   2     8669.73     9030.64    122.96 o
  -1  -2   2     1760.92     1769.06     31.20 o
   0  -2   2      283.20      291.26      5.59 o
   1  -2   2    13230.18    13537.62    146.30 o
   2  -2   2     1738.52     1602.33     30.18 o
   3  -2   2    12285.68    12552.90    182.46 o
   4  -2   2     9664.38     9813.29    145.55 o
   5  -2   2      243.70      267.63     10.18 o
   6  -2   2     2290.27     2133.94     47.69 o
   7  -2   2      276.91      274.67     12.90 o
   8  -2   2     1642.51     1555.31     94.26 o
   9  -2   2      462.92      514.35     27.31 o
 -10  -1   2     1453.77     1513.70     63.91 o
  -9  -1   2     1686.22     1782.52     71.68 o
  -8  -1   2     2909.86     3070.71    101.31 o
  -7  -1   2      376.86      372.12     15.55 o
  -6  -1   2     4962.53     4912.62    151.93 o
  -5  -1   2     1143.22     1099.23     33.20 o
  -4  -1   2     3909.02     3813.65     93.92 o
  -3  -1   2    11827.97    11752.25    340.78 o
  -2  -1   2      552.57      549.98     12.05 o
  -1  -1   2     2833.96     2971.92     56.31 o
   0  -1   2     1500.28     1405.68     21.09 o
   1  -1   2     1505.87     1447.74     23.24 o
   2  -1   2    11683.78    11269.04    176.40 o
   3  -1   2     2195.93     2373.34     47.73 o
   4  -1   2     6815.99     6696.08    105.65 o
   5  -1   2      814.07      758.05     35.15 o
   6  -1   2      654.71      627.21     21.15 o
   7  -1   2     2288.80     2250.80     58.92 o
   8  -1   2       45.14       37.17      6.43 o
   9  -1   2      579.64      645.08     32.57 o
 -10   0   2      636.63      664.71     32.94 o
  -9   0   2        1.08       -1.32     38.75 o
  -8   0   2     2071.40     2201.08     65.34 o
  -7   0   2     1128.73     1114.51     54.38 o
  -6   0   2      438.78      414.21     16.40 o
  -5   0   2    10989.40    10761.68    292.77 o
  -4   0   2      496.78      447.85     11.88 o
  -3   0   2     7611.18     7181.31    109.66 o
  -2   0   2     2848.95     2667.70     59.95 o
  -1   0   2     4053.98     3916.22     72.59 o
   0   0   2    17465.01    11478.76    418.35 o
   1   0   2     3169.22     3079.80     56.61 o
   2   0   2    48477.20    48630.81   1544.86 o
   3   0   2     2966.44     2749.34     51.16 o
   4   0   2     1296.03     1281.72     26.01 o
   5   0   2     2173.62     1885.92     38.35 o
   6   0   2      248.17      219.92      8.45 o
   7   0   2     2368.96     2315.45     71.45 o
   8   0   2     2396.58     2283.03    144.98 o
   9   0   2        3.09       13.04     15.72 o
  10   0   2      483.85      454.14     38.01 o
 -10   1   2      293.44      279.90     26.16 o
  -9   1   2      696.27      742.04     32.32 o
  -8   1   2      531.18      548.85     24.96 o
  -7   1   2     1635.26     1628.98     51.52 o
  -6   1   2      969.07      927.13     23.56 o
  -5   1   2     4893.96     4891.64     81.63 o
  -4   1   2     8516.11     8237.89    127.44 o
  -3   1   2     2578.70     2564.80     45.74 o
  -2   1   2     2221.95     2034.87     34.52 o
  -1   1   2    13700.67    12222.90    170.96 o
   0   1   2      492.53      245.90     71.29 o
   1   1   2    13132.49    12790.95    363.01 o
   2   1   2     6335.45     6291.19     86.66 o
   3   1   2     9243.35     8886.41    139.72 o
   4   1   2     6013.30     6106.81    114.15 o
   5   1   2     1070.61      998.83     24.06 o
   6   1   2      862.87      749.53     23.56 o
   7   1   2       51.81       45.70      5.55 o
   8   1   2     2107.31     2299.89    118.81 o
   9   1   2     1810.00     1895.23    139.27 o
  10   1   2      533.64      507.78     55.07 o
 -10   2   2       79.89      112.85     17.63 o
  -9   2   2      861.75      975.28     40.39 o
  -8   2   2      575.28      600.50     26.14 o
  -7   2   2      417.51      413.67     27.02 o
  -6   2   2     3105.72     3116.17     82.70 o
  -5   2   2     1644.69     1620.09     37.44 o
  -4   2   2     7735.10     7266.83    118.67 o
  -3   2   2     3424.76     3003.88     56.01 o
  -2   2   2      552.58      545.24     13.44 o
  -1   2   2    28750.15    29183.20    505.62 o
   0   2   2     1288.20     1302.41     31.67 o
   1   2   2       45.49       48.39      3.42 o
   2   2   2      221.47      197.54      5.85 o
   3   2   2      320.42      302.65      7.98 o
   4   2   2     5079.25     4731.62    100.12 o
   5   2   2      664.95      734.04     27.60 o
   6   2   2     1923.60     1920.47     59.53 o
   7   2   2     2311.11     2155.42     91.80 o
   8   2   2        5.23       -2.64     17.12 o
   9   2   2     2311.91     2340.96     83.78 o
  10   2   2      102.42       98.64     12.64 o
  -9   3   2      302.32      280.32     29.36 o
  -8   3   2     3298.54     3389.01    134.05 o
  -7   3   2     1712.01     1682.50     51.59 o
  -6   3   2      948.41      910.94     25.18 o
  -5   3   2     4644.94     4460.75     89.31 o
  -4   3   2      453.84      469.52     14.45 o
  -3   3   2     5017.74     4794.71     76.68 o
  -2   3   2     1340.30     1651.25     36.87 o
  -1   3   2      372.26      434.92     10.49 o
   0   3   2    22591.43    24948.99    272.69 o
   1   3   2     2769.15     2770.55     40.70 o
   2   3   2     3063.61     3112.99     54.32 o
   3   3   2     8296.79     8290.98    130.76 o
   4   3   2      954.28      888.11     22.44 o
   5   3   2     5823.73     5898.46    180.37 o
   6   3   2       76.72       93.46      8.67 o
   7   3   2     3282.46     3244.73     81.56 o
   8   3   2     1082.74     1050.42     54.36 o
   9   3   2      269.35      276.71     18.15 o
  10   3   2      493.23      548.85     27.50 o
  -9   4   2      129.96      134.06     21.60 o
  -8   4   2      954.57      903.32     38.74 o
  -7   4   2     4225.77     4357.53    116.00 o
  -6   4   2      393.96      363.63     12.54 o
  -5   4   2     2995.83     2945.22     59.25 o
  -4   4   2      971.58      883.70     24.19 o
  -3   4   2       72.41       99.38      8.23 o
  -2   4   2    12738.63    12575.28    174.18 o
  -1   4   2      381.89      461.04     12.40 o
   0   4   2    10938.51    11362.29    153.96 o
   1   4   2      221.57      182.79      8.31 o
   2   4   2     4414.76     4663.15     93.13 o
   3   4   2    17812.15    18125.74    234.16 o
   4   4   2     5555.50     5970.77    100.13 o
   5   4   2     2634.70     2496.48     60.09 o
   6   4   2     2015.64     1998.16     53.85 o
   7   4   2      547.57      522.88     34.27 o
   8   4   2     2561.74     2864.60    103.35 o
   9   4   2      442.30      474.30     38.63 o
  10   4   2      597.70      601.85     30.99 o
  -8   5   2      917.29     1043.44     40.87 o
  -7   5   2     2286.56     2360.96     70.07 o
  -6   5   2     1913.22     1935.71     62.49 o
  -5   5   2      242.45      237.99     15.84 o
  -4   5   2     2794.47     2797.13     59.28 o
  -3   5   2     2233.04     2231.50     49.82 o
  -2   5   2     3763.48     3832.46     75.23 o
  -1   5   2     8954.75     9303.50    132.00 o
   0   5   2        0.14        9.07      2.83 o
   1   5   2     4791.85     4729.24     72.54 o
   2   5   2     8300.47     8713.40    116.21 o
   3   5   2     9038.92     9626.22    149.97 o
   4   5   2    17801.89    18843.90    415.69 o
   5   5   2      603.22      632.06     25.53 o
   6   5   2     2743.75     2680.71     94.16 o
   7   5   2     1797.75     1769.44    100.36 o
   8   5   2     1025.11     1090.18     41.18 o
   9   5   2     1556.69     1657.49     62.06 o
  10   5   2       15.69       23.14     14.40 o
  -8   6   2     1601.09     1709.16     73.09 o
  -7   6   2      264.65      279.28     16.24 o
  -6   6   2      481.23      481.12     22.76 o
  -5   6   2      552.44      523.74     18.90 o
  -4   6   2      107.42      108.90      4.67 o
  -3   6   2     7208.91     7145.68    125.92 o
  -2   6   2      531.45      548.10     14.93 o
  -1   6   2     9717.45    10396.84    149.81 o
   0   6   2     4602.73     4664.53     80.29 o
   1   6   2       41.64       39.09      4.15 o
   2   6   2     6379.23     6369.77     89.62 o
   3   6   2     1125.91     1203.62     27.90 o
   4   6   2     3020.60     2976.19     54.68 o
   5   6   2      544.46      560.18     16.26 o
   6   6   2      462.70      454.84     15.15 o
   7   6   2     4606.39     4639.30    146.68 o
   8   6   2     1216.95     1234.77     45.06 o
   9   6   2     1120.60     1113.18     43.24 o
  10   6   2     1214.89     1321.22     50.93 o
  -7   7   2     1994.92     1964.72     77.31 o
  -6   7   2      173.48      152.18     19.00 o
  -5   7   2      918.72      916.83     35.36 o
  -4   7   2      979.39      983.27     29.92 o
  -3   7   2     1438.17     1479.74     36.22 o
  -2   7   2     8982.13     9261.33    163.56 o
  -1   7   2      360.87      328.54      8.75 o
   0   7   2     7772.01     8049.95    148.93 o
   1   7   2     1139.49     1137.51     27.20 o
   2   7   2     2252.33     2330.79     43.70 o
   3   7   2     6516.09     6713.31    102.17 o
   4   7   2       67.34       83.91      5.73 o
   5   7   2      573.76      566.10     19.13 o
   6   7   2      282.30      300.35     11.06 o
   7   7   2     5444.56     5635.25    259.03 o
   8   7   2     1993.03     2161.90     69.93 o
   9   7   2      216.05      222.81     38.10 o
  10   7   2      776.54      781.69     36.41 o
  -7   8   2     1510.13     1597.50     64.06 o
  -6   8   2      632.31      627.90     42.32 o
  -5   8   2      965.98      989.11     39.55 o
  -4   8   2     2117.46     2075.20     63.98 o
  -3   8   2      354.26      334.20     16.17 o
  -2   8   2     6235.73     6460.47    137.04 o
  -1   8   2     2367.43     2385.33     47.39 o
   0   8   2      619.32      592.39     17.69 o
   1   8   2     7985.29     8395.22    139.70 o
   2   8   2      357.45      348.93      9.89 o
   3   8   2     4182.30     4204.33     83.92 o
   4   8   2     2642.85     2749.57     69.19 o
   5   8   2      361.65      377.93     30.92 o
   6   8   2       60.84       61.09      7.46 o
   7   8   2      461.23      477.11     21.07 o
   8   8   2     3547.32     3577.61    111.66 o
   9   8   2      754.24      797.19     37.18 o
  10   8   2      217.32      159.90     29.36 o
  -6   9   2     2060.74     1937.37    124.73 o
  -5   9   2      293.98      267.35     25.50 o
  -4   9   2     3360.48     3467.83    104.79 o
  -3   9   2     1636.35     1638.52     52.76 o
  -2   9   2      461.24      463.09     13.93 o
  -1   9   2     4045.70     4075.56     84.66 o
   0   9   2      743.88      735.84     19.39 o
   1   9   2      994.30      956.93     30.89 o
   2   9   2     4758.34     4975.46     87.60 o
   3   9   2      221.05      232.62      9.52 o
   4   9   2     2050.77     2048.18     54.16 o
   5   9   2     1588.93     1607.73     66.08 o
   6   9   2     1877.47     2000.63     66.87 o
   7   9   2     4201.54     4517.17    129.76 o
   8   9   2      114.95      108.56     20.90 o
   9   9   2      964.47      925.20     39.29 o
  10   9   2      287.64      315.14     19.18 o
  -5  10   2     2893.24     2843.65    107.41 o
  -4  10   2       12.82       13.41     20.72 o
  -3  10   2      804.35      849.71     40.57 o
  -2  10   2      426.16      423.95     15.07 o
  -1  10   2       10.95       22.04     10.51 o
   0  10   2     3935.26     3981.53     84.67 o
   1  10   2        4.39       -4.96     14.10 o
   2  10   2     3702.99     3707.43     81.51 o
   3  10   2     1480.70     1523.92     38.13 o
   4  10   2      318.56      277.75     15.00 o
   5  10   2     3706.48     3842.40    101.66 o
   6  10   2        9.45       13.88     10.98 o
   7  10   2      927.27      866.07     43.56 o
   8  10   2     3790.02     3761.17    202.05 o
   9  10   2      267.78      227.53     18.30 o
  -4  11   2     1276.00     1203.27     51.19 o
  -3  11   2       72.83       46.98     10.18 o
  -2  11   2     1086.36     1128.53     41.51 o
  -1  11   2      898.88      914.93     33.85 o
   0  11   2      249.86      256.43      9.96 o
   1  11   2     2476.55     2523.53     64.99 o
   2  11   2       19.18       12.16     10.06 o
   3  11   2     3296.71     3223.05    109.81 o
   4  11   2     2198.59     2240.55     60.26 o
   5  11   2     1289.97     1325.87     38.25 o
   6  11   2     2364.70     2346.08     65.47 o
   7  11   2      142.84      106.03     11.61 o
   8  11   2     1203.30     1117.82     59.18 o
   9  11   2     1159.40     1030.44     52.43 o
  -3  12   2      704.37      661.50     29.93 o
  -2  12   2      252.11      267.07     16.50 o
  -1  12   2     4288.00     4191.78    129.92 o
   0  12   2      928.26      890.12     34.84 o
   1  12   2     1524.00     1542.35     42.94 o
   2  12   2      916.77      961.00     37.34 o
   3  12   2       98.68      119.51     20.68 o
   4  12   2     1764.11     1848.51     59.98 o
   5  12   2      475.21      421.49     17.76 o
   6  12   2     2032.14     1994.44     82.85 o
   7  12   2      784.29      770.06     27.77 o
   8  12   2       61.30       50.55     16.71 o
  -2  13   2      388.92      345.47     20.10 o
  -1  13   2     1949.24     1827.61    166.42 o
   0  13   2     3760.23     3516.26    131.47 o
   1  13   2      255.77      228.78     15.18 o
   2  13   2     2426.09     2377.57     80.17 o
   3  13   2      897.52      886.15     33.70 o
   4  13   2      828.44      753.78     33.14 o
   5  13   2     2423.56     2382.13     89.01 o
   6  13   2      215.98      203.92     14.62 o
   7  13   2     1883.35     1915.45     77.13 o
   0  14   2     1776.16     1621.76     68.21 o
   1  14   2      384.75      339.77     19.04 o
   2  14   2      494.75      434.86     27.42 o
   3  14   2     2471.80     2330.05    135.72 o
   4  14   2      229.10      192.76     17.56 o
   5  14   2     1325.07     1301.56     57.12 o
  -5 -12   3       92.83       82.84     11.61 o
  -4 -12   3     3194.68     3212.69    139.49 o
  -3 -12   3      290.58      321.13     32.59 o
  -2 -12   3     1279.74     1330.92     45.71 o
  -1 -12   3      505.69      488.45     22.64 o
   0 -12   3       37.79       39.56     13.96 o
  -7 -11   3        0.16       16.79     15.06 o
  -6 -11   3      865.00      841.60     51.09 o
  -5 -11   3      545.73      573.24     24.41 o
  -4 -11   3      729.11      790.32     47.77 o
  -3 -11   3     1514.32     1527.68     48.38 o
  -2 -11   3       11.03       12.53      9.00 o
  -1 -11   3     1196.14     1253.16     42.40 o
   0 -11   3     1991.45     2006.30     73.55 o
   1 -11   3      534.30      532.97     26.25 o
   2 -11   3      932.52      882.27     46.24 o
  -8 -10   3      950.24      903.14     61.13 o
  -7 -10   3     1904.00     1782.84     70.99 o
  -6 -10   3       45.08       44.52      9.62 o
  -5 -10   3     2238.74     2487.26     76.47 o
  -4 -10   3      436.63      445.40     16.91 o
  -3 -10   3     1151.77     1195.91     45.12 o
  -2 -10   3     1226.17     1204.72     35.48 o
  -1 -10   3      267.87      274.95     17.68 o
   0 -10   3      995.91     1041.62     38.38 o
   1 -10   3     1651.65     1730.18     73.92 o
   2 -10   3     2039.90     2020.01     63.86 o
   3 -10   3     1958.83     1756.23     96.56 o
  -8  -9   3        1.79        3.31     13.52 o
  -7  -9   3     1431.37     1454.17     55.70 o
  -6  -9   3      319.53      349.39     18.01 o
  -5  -9   3      334.38      356.68     24.40 o
  -4  -9   3     3857.80     3788.27     93.48 o
  -3  -9   3      622.38      620.52     19.16 o
  -2  -9   3     2087.40     2029.96     43.07 o
  -1  -9   3     2225.17     2192.69     50.86 o
   0  -9   3      975.37      949.03     38.89 o
   1  -9   3     3309.30     3293.39     95.77 o
   2  -9   3        0.27        0.18      7.64 o
   3  -9   3     2783.03     2829.14     84.68 o
   4  -9   3      935.18      850.60     36.42 o
  -9  -8   3     1842.51     1747.43    160.34 o
  -8  -8   3     1537.24     1571.54     66.43 o
  -7  -8   3       29.14        9.73     11.53 o
  -6  -8   3     4354.50     4225.44    190.25 o
  -5  -8   3      113.03      115.69     10.58 o
  -4  -8   3     4100.85     4404.00    161.56 o
  -3  -8   3     4691.07     4717.75     96.75 o
  -2  -8   3     1543.19     1644.99     45.69 o
  -1  -8   3     6939.02     7223.92    133.86 o
   0  -8   3      794.80      846.82     28.11 o
   1  -8   3     1659.44     1635.75     38.07 o
   2  -8   3     1540.20     1542.65     40.37 o
   3  -8   3       87.94       87.98     10.58 o
   4  -8   3     1744.15     1925.41     86.09 o
   5  -8   3       65.57       77.77     10.80 o
  -9  -7   3      154.64      152.54     13.96 o
  -8  -7   3     2878.25     3108.05     96.22 o
  -7  -7   3     1048.89     1147.68     44.38 o
  -6  -7   3      297.03      281.22     22.71 o
  -5  -7   3     1362.49     1445.62     45.67 o
  -4  -7   3      275.21      261.49      9.45 o
  -3  -7   3     2452.22     2405.81     56.14 o
  -2  -7   3     2574.78     2586.56     44.63 o
  -1  -7   3     3832.72     3846.34     67.66 o
   0  -7   3     3621.22     3739.92     68.87 o
   1  -7   3       80.02       84.94      8.08 o
   2  -7   3     2605.23     2616.98     52.99 o
   3  -7   3     2101.22     2112.28     46.06 o
   4  -7   3      265.78      308.87     11.13 o
   5  -7   3      974.62      991.35     31.90 o
   6  -7   3       17.51       16.79     12.82 o
 -10  -6   3     1094.80     1108.23     76.49 o
  -9  -6   3     1507.07     1545.34     68.56 o
  -8  -6   3      667.04      720.31     30.01 o
  -7  -6   3     1308.22     1280.29     67.34 o
  -6  -6   3       39.56       46.58      6.10 o
  -5  -6   3     4440.36     4320.33     88.52 o
  -4  -6   3     1261.26     1235.10     46.34 o
  -3  -6   3      898.15      903.84     23.12 o
  -2  -6   3     3744.73     3697.64     62.29 o
  -1  -6   3      304.15      318.89     10.62 o
   0  -6   3     3115.83     3169.29     72.92 o
   1  -6   3      997.87      967.89     23.12 o
   2  -6   3      168.92      171.12      8.67 o
   3  -6   3     2787.31     2854.10     51.90 o
   4  -6   3     1544.48     1497.01     35.37 o
   5  -6   3      292.88      344.93     13.63 o
   6  -6   3     1161.71     1151.31     36.69 o
   7  -6   3       43.34       45.84      9.26 o
 -10  -5   3       15.32       28.21     15.39 o
  -9  -5   3     1423.76     1463.47     56.85 o
  -8  -5   3      373.55      414.30     21.13 o
  -7  -5   3      908.46      945.24     52.18 o
  -6  -5   3     1920.81     1817.44     51.04 o
  -5  -5   3      246.57      236.75     11.25 o
  -4  -5   3     7761.56     7640.79    129.49 o
  -3  -5   3     2329.77     2343.25     49.12 o
  -2  -5   3     1105.09     1103.14     24.47 o
  -1  -5   3     5656.76     5749.26     87.38 o
   0  -5   3      164.86      178.30      6.14 o
   1  -5   3     1964.32     1942.92     33.38 o
   2  -5   3      777.45      793.43     16.16 o
   3  -5   3     1970.16     2006.22     36.56 o
   4  -5   3     2510.22     2512.24     56.04 o
   5  -5   3        7.16        6.87      4.55 o
   6  -5   3     3268.27     3242.50    110.33 o
   7  -5   3      692.10      684.98     50.34 o
 -10  -4   3      988.15     1074.73     40.91 o
  -9  -4   3       16.78       29.90     10.17 o
  -8  -4   3     2117.72     2218.65     77.10 o
  -7  -4   3        4.39        9.29      6.43 o
  -6  -4   3     3323.12     3290.89    104.60 o
  -5  -4   3      642.69      567.98     26.41 o
  -4  -4   3      100.59       92.77      5.66 o
  -3  -4   3     9338.65     9485.83    149.51 o
  -2  -4   3      994.84      997.20     23.73 o
  -1  -4   3     6331.58     6720.18     98.24 o
   0  -4   3     6390.04     6674.16     95.47 o
   1  -4   3        2.17        3.67      2.20 o
   2  -4   3     4320.76     4462.29     71.99 o
   3  -4   3     1401.22     1464.22     27.09 o
   4  -4   3     3706.97     3760.04     74.40 o
   5  -4   3     1084.68     1042.15     26.17 o
   6  -4   3      313.21      266.85     12.61 o
   7  -4   3     4107.27     4070.26    117.68 o
   8  -4   3      757.19      760.70     35.16 o
 -10  -3   3     1808.70     1867.35     96.21 o
  -9  -3   3     1720.43     1814.61     87.38 o
  -8  -3   3      401.72      460.50     21.98 o
  -7  -3   3     2073.17     2192.87     85.58 o
  -6  -3   3       11.25       11.28      5.84 o
  -5  -3   3     3863.18     3958.12     78.65 o
  -4  -3   3     5076.35     5389.66    106.65 o
  -3  -3   3     2228.15     2198.03     44.81 o
  -2  -3   3     9669.04    10120.59    145.16 o
  -1  -3   3       73.39       83.03      3.27 o
   0  -3   3     4675.36     4769.55     70.05 o
   1  -3   3    14734.07    15983.73    184.58 o
   2  -3   3     3488.30     3461.22     54.62 o
   3  -3   3     5854.91     5709.79     81.72 o
   4  -3   3       95.97      102.54      7.02 o
   5  -3   3     1630.83     1652.73     36.90 o
   6  -3   3      811.56      804.26     27.37 o
   7  -3   3      835.32      883.86     34.87 o
   8  -3   3     1197.77     1295.56     56.64 o
 -10  -2   3      516.91      519.28     44.52 o
  -9  -2   3     2418.73     2512.57     96.52 o
  -8  -2   3      101.68       81.59     10.29 o
  -7  -2   3     2611.36     2600.83    133.54 o
  -6  -2   3     2472.33     2358.64     65.20 o
  -5  -2   3     1446.61     1531.68     60.36 o
  -4  -2   3     1362.02     1127.67     25.78 o
  -3  -2   3     1875.23     1914.64     40.09 o
  -2  -2   3     8075.09     8264.27    122.52 o
  -1  -2   3     7928.22     8216.40    103.66 o
   0  -2   3      574.21      646.52     11.42 o
   1  -2   3    10901.38    11163.07    127.95 o
   2  -2   3      661.37      628.98     11.23 o
   3  -2   3     4168.36     4043.82     64.27 o
   4  -2   3     4776.64     4400.36     81.15 o
   5  -2   3        4.92       13.74      4.85 o
   6  -2   3     3069.40     3037.74     70.70 o
   7  -2   3      525.31      475.42     14.89 o
   8  -2   3      338.74      342.45     31.09 o
   9  -2   3      531.29      500.20     26.61 o
 -10  -1   3      102.04       61.06     13.52 o
  -9  -1   3       15.86       26.59     13.48 o
  -8  -1   3     2831.52     2993.58     98.44 o
  -7  -1   3      821.89      850.77     30.46 o
  -6  -1   3     7641.30     7578.23    281.02 o
  -5  -1   3     3452.96     3469.46     81.72 o
  -4  -1   3     5127.10     5393.62    153.64 o
  -3  -1   3     7526.69     7347.91    150.15 o
  -2  -1   3      547.93      600.21     18.27 o
  -1  -1   3    14944.92    15472.57    230.92 o
   0  -1   3     2447.69     2362.74     34.76 o
   1  -1   3      237.67      189.16      4.27 o
   2  -1   3     6709.65     6627.80    101.59 o
   3  -1   3     2703.78     2880.30     51.26 o
   4  -1   3     3402.47     3214.16     63.45 o
   5  -1   3     1397.90     1388.37     30.26 o
   6  -1   3      237.09      224.61      7.97 o
   7  -1   3     2755.26     2606.81     77.65 o
   8  -1   3      192.02      153.36     15.10 o
   9  -1   3      615.57      661.43     32.69 o
 -10   0   3     1565.96     1657.72    162.52 o
  -9   0   3       13.18       16.09     12.42 o
  -8   0   3      466.15      495.52     25.51 o
  -7   0   3     1269.62     1265.26     55.98 o
  -6   0   3     1686.62     1674.14     70.73 o
  -5   0   3     7994.33     7917.96    187.40 o
  -4   0   3     1586.18     1600.71     34.26 o
  -3   0   3     6948.92     6568.76    126.68 o
  -2   0   3     3970.68     3843.68     68.72 o
  -1   0   3     1322.74     1383.78     24.18 o
   0   0   3     2194.69     2131.93     45.14 o
   1   0   3        5.78       24.61      3.20 o
   2   0   3    13354.83    12990.34    215.62 o
   3   0   3     6234.74     5920.93     99.53 o
   4   0   3     7374.52     7393.88    119.41 o
   5   0   3     7353.24     7316.53    111.11 o
   6   0   3      968.41      933.07     25.80 o
   7   0   3     2226.63     2084.68     51.87 o
   8   0   3     1324.00     1335.36    180.99 o
   9   0   3        0.56       -6.43     17.48 o
 -10   1   3      805.39      802.81     40.01 o
  -9   1   3     2311.50     2609.12     79.24 o
  -8   1   3      165.74      221.33     17.45 o
  -7   1   3     2659.05     2768.85    103.33 o
  -6   1   3     1562.32     1524.79     34.32 o
  -5   1   3     2866.08     2744.81     50.93 o
  -4   1   3     5214.08     5009.79     86.44 o
  -3   1   3     1215.42     1165.03     22.73 o
  -2   1   3     6321.09     5842.95     87.73 o
  -1   1   3     8717.09     8393.02    167.22 o
   0   1   3     5611.89     5529.12    119.37 o
   1   1   3      449.97      420.65      7.66 o
   2   1   3      320.85      332.76      8.72 o
   3   1   3     9195.08     9043.66    126.02 o
   4   1   3    10919.31    10752.24    148.89 o
   5   1   3     1348.63     1292.05     30.60 o
   6   1   3     4193.99     4117.82    106.44 o
   7   1   3        0.87        5.22      7.57 o
   8   1   3     1747.56     1485.15     81.18 o
   9   1   3      214.85      204.29     25.06 o
  10   1   3      155.16      144.02     13.56 o
  -9   2   3     1806.02     1957.83     81.23 o
  -8   2   3     1302.04     1317.11     49.44 o
  -7   2   3      974.84     1016.60     61.72 o
  -6   2   3     4028.60     4054.84     86.61 o
  -5   2   3      236.17      246.02     14.74 o
  -4   2   3     3869.83     3631.60     77.52 o
  -3   2   3     2624.68     2352.90     46.58 o
  -2   2   3     1217.51     1177.05     21.76 o
  -1   2   3    14033.86    13429.49    267.85 o
   0   2   3     2896.92     2933.55     42.25 o
   1   2   3     2326.87     2201.00     31.11 o
   2   2   3      436.16      350.09      8.32 o
   3   2   3     1073.80     1184.99     25.23 o
   4   2   3    15939.31    16277.79    232.60 o
   5   2   3       30.52       19.91      5.03 o
   6   2   3      745.29      665.26     32.23 o
   7   2   3      799.07      769.32     31.20 o
   8   2   3       27.93       29.83      8.30 o
   9   2   3     1982.69     1968.27     72.34 o
  10   2   3      107.45      108.15     32.62 o
  -9   3   3        1.50       -0.22     28.32 o
  -8   3   3     1178.39     1241.70     50.28 o
  -7   3   3       34.92       26.67     11.68 o
  -6   3   3     2722.97     2714.55     65.83 o
  -5   3   3     3758.54     3566.73     73.47 o
  -4   3   3      407.41      455.73     15.22 o
  -3   3   3     7213.31     6919.28    105.79 o
  -2   3   3     4954.64     4715.61     78.81 o
  -1   3   3     7763.83     7642.13    121.66 o
   0   3   3     9350.92     9440.52    108.77 o
   1   3   3      384.33      431.48      8.32 o
   2   3   3     9710.99     9923.92    124.85 o
   3   3   3     3421.03     3259.72     62.55 o
   4   3   3       28.81       50.51      3.38 o
   5   3   3     6638.11     6789.98    122.46 o
   6   3   3        1.32        7.79      4.37 o
   7   3   3     1256.00     1193.62     66.69 o
   8   3   3      853.08      843.69     29.36 o
   9   3   3      510.85      558.90     24.48 o
  10   3   3      791.98      835.89     40.49 o
  -9   4   3      697.46      682.42     33.90 o
  -8   4   3      134.72      126.53     16.02 o
  -7   4   3      447.51      463.15     17.68 o
  -6   4   3      108.24      113.63      8.23 o
  -5   4   3     2833.34     2783.96     58.08 o
  -4   4   3     1280.41     1137.41     25.32 o
  -3   4   3     1277.01     1290.65     26.22 o
  -2   4   3     1623.49     1464.53     28.15 o
  -1   4   3     5380.99     5597.91     76.88 o
   0   4   3    17086.80    18157.78    239.22 o
   1   4   3     2387.93     2402.33     37.52 o
   2   4   3     1636.88     1691.79     30.08 o
   3   4   3    12293.29    12633.79    191.23 o
   4   4   3     2548.37     2589.92     59.54 o
   5   4   3     3408.84     3367.47     67.36 o
   6   4   3     1264.30     1172.88     32.60 o
   7   4   3      237.77      241.55     11.32 o
   8   4   3     3191.59     3280.71    160.00 o
   9   4   3      337.43      335.10     17.38 o
  10   4   3     1180.07     1209.50     53.76 o
  -8   5   3      103.19      112.93     12.78 o
  -7   5   3      885.30      902.73     37.30 o
  -6   5   3     4187.84     4327.97    126.19 o
  -5   5   3      150.12      154.61      7.94 o
  -4   5   3     2505.96     2440.97     48.71 o
  -3   5   3     6627.88     6463.42    113.62 o
  -2   5   3     8605.36     8864.56    150.69 o
  -1   5   3     6130.69     5995.25     90.38 o
   0   5   3      675.93      700.32     15.25 o
   1   5   3     7938.88     8217.29    112.00 o
   2   5   3     1688.82     1710.44     31.87 o
   3   5   3     3704.38     3703.93     59.00 o
   4   5   3    11909.99    12426.11    202.24 o
   5   5   3       28.29       31.88      5.51 o
   6   5   3     3753.13     3860.39     78.70 o
   7   5   3     1321.15     1346.16     60.44 o
   8   5   3      556.37      536.86     35.22 o
   9   5   3     3719.50     3845.20    118.80 o
  10   5   3        7.99       26.08     14.29 o
  -8   6   3     1505.62     1562.42     67.01 o
  -7   6   3       12.90        1.98     13.04 o
  -6   6   3     5098.65     5143.03    144.51 o
  -5   6   3     7638.83     7682.18    161.15 o
  -4   6   3       48.41       53.71      3.49 o
  -3   6   3     3730.48     3696.08     74.48 o
  -2   6   3      413.43      437.27     17.32 o
  -1   6   3     2145.62     2152.16     40.49 o
   0   6   3     5617.52     5864.21     90.13 o
   1   6   3      575.59      600.70     13.07 o
   2   6   3     6790.66     6927.64    137.16 o
   3   6   3      237.65      254.14      8.38 o
   4   6   3     3215.47     3147.41     86.10 o
   5   6   3     3996.56     4078.75     95.98 o
   6   6   3      347.68      324.29     15.18 o
   7   6   3     3780.18     3841.80    172.96 o
   8   6   3      100.62      103.34     10.36 o
   9   6   3     1303.13     1265.92     80.14 o
  10   6   3      835.29      834.84     43.62 o
  -8   7   3      277.63      298.23     21.53 o
  -7   7   3     1616.81     1702.88     74.57 o
  -6   7   3      396.98      399.43     20.36 o
  -5   7   3     6689.42     6914.82    156.51 o
  -4   7   3      936.82      966.01     28.96 o
  -3   7   3     1237.34     1292.03     34.51 o
  -2   7   3     7634.14     7706.68    155.88 o
  -1   7   3      550.03      540.08     12.91 o
   0   7   3     4831.77     4834.30     87.55 o
   1   7   3     2056.95     2154.11     41.61 o
   2   7   3     5875.70     6278.34     97.33 o
   3   7   3     2821.36     2725.07     49.42 o
   4   7   3      386.00      413.82     12.68 o
   5   7   3     2843.19     2855.26     66.78 o
   6   7   3     1713.86     1710.60     51.21 o
   7   7   3      859.89      864.53     44.52 o
   8   7   3     1733.19     1805.92     60.80 o
   9   7   3       88.56       51.72     28.03 o
  10   7   3      629.17      681.80     31.10 o
  -7   8   3     1144.11     1147.24     53.28 o
  -6   8   3     1138.37     1072.12     43.20 o
  -5   8   3     1268.82     1232.70     65.09 o
  -4   8   3       28.60       28.03      8.30 o
  -3   8   3      475.93      474.11     23.90 o
  -2   8   3     4074.70     4102.76     83.21 o
  -1   8   3     2722.50     2719.92     69.58 o
   0   8   3      897.19      858.59     19.92 o
   1   8   3     6286.45     6667.71    117.59 o
   2   8   3     1101.36     1151.65     23.94 o
   3   8   3     6313.48     6676.86    113.55 o
   4   8   3     2994.40     3028.05     60.26 o
   5   8   3      109.35      120.14      8.16 o
   6   8   3     2965.23     3006.38     74.39 o
   7   8   3        2.67        8.85      6.28 o
   8   8   3      969.02     1072.78     39.41 o
   9   8   3      747.99      864.59     35.19 o
  10   8   3       87.26       92.13     20.68 o
  -6   9   3     1636.26     1658.33     73.91 o
  -5   9   3      628.03      560.73     26.14 o
  -4   9   3     1027.89     1066.71     40.63 o
  -3   9   3       50.48       35.71      8.19 o
  -2   9   3     1374.80     1325.40     33.67 o
  -1   9   3     5895.46     6019.90    119.19 o
   0   9   3     1316.71     1304.49     29.58 o
   1   9   3     2078.16     2118.89     52.37 o
   2   9   3     5643.45     5657.01    102.19 o
   3   9   3       44.53       52.86      4.78 o
   4   9   3     2413.86     2407.76     50.00 o
   5   9   3      351.61      342.40     12.90 o
   6   9   3       43.95       31.52     10.47 o
   7   9   3     2605.70     2657.05     84.48 o
   8   9   3       83.08       69.21     13.26 o
   9   9   3     2265.79     2372.68     93.15 o
  10   9   3     1378.87     1354.82     79.47 o
  -5  10   3     2724.81     2675.88    104.10 o
  -4  10   3      708.48      691.39     28.87 o
  -3  10   3     1292.61     1368.93     47.93 o
  -2  10   3     2239.42     2216.41     61.75 o
  -1  10   3       60.53       47.09      5.47 o
   0  10   3     3140.85     3294.65     72.90 o
   1  10   3      558.93      596.07     19.93 o
   2  10   3     2904.58     2867.52     61.53 o
   3  10   3     2201.77     2155.75     48.78 o
   4  10   3        3.47        5.25      4.37 o
   5  10   3     5242.92     5327.82    146.71 o
   6  10   3       16.62       15.76      6.54 o
   7  10   3     1231.34     1258.60     45.94 o
   8  10   3      402.66      468.99     22.42 o
   9  10   3       13.26       22.22     10.32 o
  -5  11   3      466.34      456.07     24.15 o
  -4  11   3     1787.46     1746.32     70.94 o
  -3  11   3       25.58       25.23      9.37 o
  -2  11   3     3532.84     3477.01    165.79 o
  -1  11   3     3235.64     3333.90     95.36 o
   0  11   3     1166.50     1207.97     32.36 o
   1  11   3     1596.43     1642.38     53.28 o
   2  11   3       32.31       25.86      8.15 o
   3  11   3     3415.30     3361.69     75.05 o
   4  11   3     1923.43     1844.06     52.86 o
   5  11   3      774.47      764.71     24.31 o
   6  11   3     2609.49     2636.11     99.04 o
   7  11   3        1.38       -1.69     11.86 o
   8  11   3     1938.78     2128.98     95.79 o
   9  11   3      682.64      654.66     44.12 o
  -3  12   3      660.95      747.98     31.73 o
  -2  12   3     1753.09     1661.06     65.09 o
  -1  12   3     3390.74     3266.92    100.55 o
   0  12   3      571.91      541.32     24.45 o
   1  12   3     2036.12     2114.20     52.35 o
   2  12   3     1172.40     1205.68     56.87 o
   3  12   3       68.42       79.31     16.60 o
   4  12   3     3032.81     3109.69     81.90 o
   5  12   3      278.55      269.00     11.10 o
   6  12   3     2347.21     2303.62     64.82 o
   7  12   3      937.85      863.47     31.38 o
   8  12   3      446.35      395.20     16.91 o
  -2  13   3       19.10        6.32     10.14 o
  -1  13   3      960.04      925.84     97.41 o
   0  13   3     1793.77     1722.79     73.90 o
   1  13   3      741.89      709.22     47.07 o
   2  13   3     2473.26     2509.33     79.59 o
   3  13   3      132.29      146.84     12.20 o
   4  13   3      853.42      821.76     34.35 o
   5  13   3     2546.62     2589.69     98.51 o
   6  13   3      282.02      245.95     45.79 o
   7  13   3     1717.47     1699.13     67.65 o
   0  14   3      801.51      729.48     54.83 o
   1  14   3      990.71      950.69     41.75 o
   2  14   3      484.12      396.40     21.98 o
   3  14   3     1895.54     1914.31     69.11 o
   4  14   3       35.50       61.31     32.58 o
   5  14   3     1307.89     1190.96     49.10 o
   6  14   3      723.11      715.22     31.62 o
  -3 -12   4      200.54      179.15     19.62 o
  -6 -11   4     1445.12     1253.63    162.74 o
  -5 -11   4      852.17      822.34     33.62 o
  -4 -11   4      281.12      272.85     20.25 o
  -3 -11   4     1585.29     1580.07     51.74 o
  -2 -11   4       48.02       51.90      7.97 o
  -1 -11   4     1026.36     1025.45     37.08 o
   0 -11   4     1143.46     1105.45     46.40 o
   1 -11   4      366.16      331.42     20.07 o
  -7 -10   4      901.91      878.56     71.39 o
  -6 -10   4      178.11      179.11     28.58 o
  -5 -10   4     1539.13     1541.80     64.73 o
  -4 -10   4      872.27      833.45     34.65 o
  -3 -10   4     1685.42     1665.16     47.15 o
  -2 -10   4     2512.17     2487.58     68.61 o
  -1 -10   4       46.10       63.88     13.30 o
   0 -10   4     2374.58     2528.32     74.74 o
   1 -10   4      188.37      195.36     15.50 o
   2 -10   4     1226.68     1227.89     49.61 o
   3 -10   4     1423.09     1424.88     86.35 o
  -8  -9   4        0.86       13.37      9.70 o
  -7  -9   4     2312.19     2312.50     85.09 o
  -6  -9   4      661.11      641.95     38.83 o
  -5  -9   4      460.21      441.93     17.50 o
  -4  -9   4     2623.21     2508.18     82.44 o
  -3  -9   4      132.10      139.98     10.47 o
  -2  -9   4     5184.96     5123.87    103.40 o
  -1  -9   4        9.15       15.02      5.33 o
   0  -9   4        6.63       12.67      5.77 o
   1  -9   4     3095.16     3170.80    120.89 o
   2  -9   4       21.27       16.71      7.42 o
   3  -9   4     1051.71     1089.92     41.87 o
   4  -9   4      861.03      951.43     38.43 o
  -9  -8   4     1522.33     1366.22     91.37 o
  -8  -8   4      603.94      619.28     30.48 o
  -7  -8   4      618.73      583.29     26.22 o
  -6  -8   4     3370.10     3437.68    160.53 o
  -5  -8   4      516.60      504.13     17.57 o
  -4  -8   4     3052.23     3048.19    102.00 o
  -3  -8   4     3098.50     3220.30     85.10 o
  -2  -8   4      506.44      477.35     15.55 o
  -1  -8   4     9869.31    10112.06    256.67 o
   0  -8   4       79.55       79.79      6.10 o
   1  -8   4     1270.55     1257.96     31.74 o
   2  -8   4     1459.94     1494.90     53.91 o
   3  -8   4       87.49       83.72     12.67 o
   4  -8   4      894.86      931.80     38.81 o
   5  -8   4      343.26      307.85     21.87 o
  -9  -7   4       98.48       87.40     15.43 o
  -8  -7   4     2223.86     2298.29     91.24 o
  -7  -7   4      895.85      957.81     35.98 o
  -6  -7   4     1869.48     1774.18     51.42 o
  -5  -7   4     2997.24     3120.98    114.31 o
  -4  -7   4       36.62       38.39      5.14 o
  -3  -7   4      844.56      854.14     27.56 o
  -2  -7   4     1871.24     1831.73     37.25 o
  -1  -7   4     1723.17     1758.84     37.38 o
   0  -7   4     3001.07     3087.60     60.80 o
   1  -7   4       79.55       95.66      6.98 o
   2  -7   4     2191.51     2209.64     79.97 o
   3  -7   4     1568.15     1535.97     34.51 o
   4  -7   4      432.82      411.91     24.74 o
   5  -7   4     2038.10     2024.95     77.94 o
   6  -7   4       24.22       10.69     10.43 o
  -9  -6   4      984.46      956.74     44.84 o
  -8  -6   4     1024.47     1021.84     40.55 o
  -7  -6   4     1415.09     1475.15     96.11 o
  -6  -6   4      386.78      421.84     24.63 o
  -5  -6   4      988.79      964.57     29.78 o
  -4  -6   4      506.41      504.17     18.50 o
  -3  -6   4      695.27      701.79     17.36 o
  -2  -6   4     2073.03     2141.53     49.02 o
  -1  -6   4      419.09      418.11     11.14 o
   0  -6   4     5651.53     5778.45    131.59 o
   1  -6   4     1975.92     1989.71     38.59 o
   2  -6   4      125.26      122.34      5.25 o
   3  -6   4     4155.00     4181.44     87.31 o
   4  -6   4      655.66      608.40     14.78 o
   5  -6   4      789.23      779.99     37.99 o
   6  -6   4      795.11      718.66     29.90 o
 -10  -5   4        1.65        1.95     23.25 o
  -9  -5   4     1209.87     1350.38     56.79 o
  -8  -5   4      450.66      465.74     22.31 o
  -7  -5   4      546.68      568.51     34.71 o
  -6  -5   4     4433.33     4456.71    184.56 o
  -5  -5   4        2.10        9.92      6.35 o
  -4  -5   4     1835.65     1726.83     48.21 o
  -3  -5   4       76.81       80.86      5.58 o
  -2  -5   4      962.76      952.30     25.78 o
  -1  -5   4     8757.38     8912.44    131.81 o
   0  -5   4       13.18       23.43      3.71 o
   1  -5   4     2726.77     2671.81     46.85 o
   2  -5   4      790.18      765.19     15.82 o
   3  -5   4     1048.43     1028.08     26.21 o
   4  -5   4     2822.69     2795.01     51.48 o
   5  -5   4       27.23       33.06      5.91 o
   6  -5   4      887.23      849.88     26.82 o
   7  -5   4      648.78      713.07     38.68 o
 -10  -4   4      441.52      440.48     24.19 o
  -9  -4   4      473.28      453.06     23.49 o
  -8  -4   4     2297.54     2520.09     80.62 o
  -7  -4   4      495.74      491.93     27.83 o
  -6  -4   4     2983.11     3041.78    116.47 o
  -5  -4   4     3213.23     3195.99     95.40 o
  -4  -4   4      291.39      315.27      9.41 o
  -3  -4   4     4966.03     4989.62     88.04 o
  -2  -4   4     1242.14     1297.40     27.83 o
  -1  -4   4     8103.22     8479.82    118.95 o
   0  -4   4     6826.18     7034.69    102.83 o
   1  -4   4      268.28      262.52      8.01 o
   2  -4   4     2792.43     2858.89     49.90 o
   3  -4   4      691.64      656.68     13.13 o
   4  -4   4     4411.37     4455.40     72.95 o
   5  -4   4     1494.24     1475.75     32.89 o
   6  -4   4      338.93      297.66     19.81 o
   7  -4   4      421.33      460.51     22.49 o
   8  -4   4      936.84      931.52     40.20 o
 -10  -3   4     1212.49     1370.21     51.63 o
  -9  -3   4      765.89      777.14     41.45 o
  -8  -3   4     1223.06     1251.48     44.32 o
  -7  -3   4     3491.76     3572.81    178.22 o
  -6  -3   4       67.30       79.86      7.24 o
  -5  -3   4     4908.55     5010.99    105.63 o
  -4  -3   4     1933.87     1917.08     45.75 o
  -3  -3   4     3645.07     3540.88     70.77 o
  -2  -3   4    17565.64    18840.66    276.67 o
  -1  -3   4      772.86      861.89     15.61 o
   0  -3   4     6259.77     6537.34    105.57 o
   1  -3   4     2667.77     2712.09     43.99 o
   2  -3   4      109.14      104.13      6.80 o
   3  -3   4     6449.76     6541.22     90.81 o
   4  -3   4        0.88        2.35      2.90 o
   5  -3   4     2118.03     2183.54     44.16 o
   6  -3   4     1480.19     1473.36     68.73 o
   7  -3   4     1014.15     1081.37     32.05 o
   8  -3   4     1891.60     1981.13    112.84 o
 -10  -2   4      249.39      272.43     17.53 o
  -9  -2   4      836.39      835.46     86.69 o
  -8  -2   4     1253.03     1244.91     71.24 o
  -7  -2   4     1801.98     1792.19    131.46 o
  -6  -2   4     1495.98     1407.30     58.71 o
  -5  -2   4     1652.77     1736.16     40.98 o
  -4  -2   4     5086.27     5010.84    100.80 o
  -3  -2   4      649.00      831.19     20.43 o
  -2  -2   4     7263.33     7078.32    178.28 o
  -1  -2   4     8392.79     8614.65    113.60 o
   0  -2   4      822.16      967.44     16.54 o
   1  -2   4    11453.44    11985.84    135.86 o
   2  -2   4       59.37       59.81      3.89 o
   3  -2   4     4002.30     3884.74     66.10 o
   4  -2   4     4874.73     4852.37     97.67 o
   5  -2   4       95.54      102.24      9.00 o
   6  -2   4     2604.52     2538.01     75.86 o
   7  -2   4      205.67      181.07     14.81 o
   8  -2   4      924.40      840.41     38.00 o
   9  -2   4     1586.87     1563.50     97.31 o
 -10  -1   4      146.40      150.74     20.65 o
  -9  -1   4      137.20      172.75     21.53 o
  -8  -1   4     2920.80     3255.75     98.81 o
  -7  -1   4       98.62       83.06      7.31 o
  -6  -1   4     3808.84     3740.03    136.04 o
  -5  -1   4       83.12      103.90     10.36 o
  -4  -1   4      906.97      863.84     30.46 o
  -3  -1   4     9220.66     9387.59    141.03 o
  -2  -1   4     4729.71     4935.55     79.94 o
  -1  -1   4    11109.91    11681.40    132.84 o
   0  -1   4     1500.80     1498.79     24.92 o
   1  -1   4      464.34      432.60      8.17 o
   2  -1   4     7910.38     7918.39    108.49 o
   3  -1   4       58.41       69.91      3.05 o
   4  -1   4     3542.99     3392.19     70.47 o
   5  -1   4      886.53      803.84     22.60 o
   6  -1   4      654.01      649.35     20.30 o
   7  -1   4     1650.90     1539.06     62.08 o
   8  -1   4       11.49        2.35      8.12 o
   9  -1   4      801.75      935.52     40.31 o
 -10   0   4     1516.52     1535.80    116.71 o
  -9   0   4      263.70      258.03     30.32 o
  -8   0   4     1930.26     2023.86     59.12 o
  -7   0   4     1586.73     1577.35     41.09 o
  -6   0   4      724.14      672.35     25.05 o
  -5   0   4     6268.31     6286.44    150.57 o
  -4   0   4     1416.97     1417.63     40.76 o
  -3   0   4     4543.55     4455.44     80.16 o
  -2   0   4     4354.30     4336.67     96.62 o
  -1   0   4     1053.77      988.28     20.89 o
   0   0   4     3501.44     3358.84     51.47 o
   1   0   4      167.37      157.84      3.79 o
   2   0   4    14232.92    14356.21    229.88 o
   3   0   4     3730.42     3654.77     63.24 o
   4   0   4     2890.52     2791.98     49.28 o
   5   0   4     2783.98     2657.26     52.81 o
   6   0   4      179.78      172.41      7.31 o
   7   0   4     2889.18     2657.75    133.70 o
   8   0   4      778.70      683.30     37.30 o
   9   0   4        0.44        0.66      8.96 o
 -10   1   4     2459.63     2442.59    135.45 o
  -9   1   4     1402.52     1457.72     63.69 o
  -8   1   4      571.80      580.94     26.44 o
  -7   1   4     2684.42     2803.91     80.87 o
  -6   1   4      192.39      162.79      7.39 o
  -5   1   4     3596.84     3594.16    110.87 o
  -4   1   4    11622.43    11718.78    156.28 o
  -3   1   4      509.80      567.89     14.28 o
  -2   1   4     7231.62     7034.26     98.42 o
  -1   1   4     2950.96     2809.85     53.91 o
   0   1   4      758.14      734.44     13.90 o
   1   1   4     5952.74     5507.78     93.58 o
   2   1   4     1376.78     1424.51     23.98 o
   3   1   4     5139.08     5103.34     85.17 o
   4   1   4     8230.68     7823.30    129.70 o
   5   1   4     1821.16     1771.77     37.56 o
   6   1   4     4984.39     4746.23    150.55 o
   7   1   4       68.57       75.53      4.89 o
   8   1   4     1327.10     1289.30     48.78 o
   9   1   4      573.73      593.94     28.09 o
  10   1   4       52.30       49.70     16.35 o
  -9   2   4     1159.19     1209.80     54.02 o
  -8   2   4      228.78      280.92     16.02 o
  -7   2   4      683.43      696.93     24.27 o
  -6   2   4     2356.86     2332.51     55.86 o
  -5   2   4        1.24       11.68      5.14 o
  -4   2   4     8055.86     7886.23    130.36 o
  -3   2   4     7523.11     7475.35    138.01 o
  -2   2   4     1266.78     1230.70     21.64 o
  -1   2   4    21445.02    20538.99    581.16 o
   0   2   4     1368.17     1269.68     19.75 o
   1   2   4     3365.60     3108.95     42.64 o
   2   2   4       28.52       60.58      2.79 o
   3   2   4      335.84      407.77     12.72 o
   4   2   4     2550.74     2371.57     48.94 o
   5   2   4     1653.55     1585.54     41.13 o
   6   2   4     3811.24     3516.85    117.04 o
   7   2   4     2911.91     2796.32    121.11 o
   8   2   4        2.43        8.45      6.35 o
   9   2   4      785.75      836.30     63.63 o
  10   2   4      506.11      450.66     31.28 o
  -9   3   4      119.23      103.49     12.86 o
  -8   3   4      445.53      482.86     31.47 o
  -7   3   4       69.57       69.28      7.82 o
  -6   3   4      428.45      451.35     24.12 o
  -5   3   4     4720.74     4579.63     91.26 o
  -4   3   4       87.74       97.54      7.79 o
  -3   3   4     2573.18     2306.00     41.51 o
  -2   3   4     3088.54     2987.84     49.05 o
  -1   3   4     2871.87     2720.82     45.93 o
   0   3   4    14800.76    15068.84    197.65 o
   1   3   4      602.47      680.27     12.56 o
   2   3   4     6848.20     6758.88     96.20 o
   3   3   4     1628.26     1552.72     29.26 o
   4   3   4     1139.97     1142.17     28.12 o
   5   3   4     4345.47     4013.23     78.31 o
   6   3   4        3.11        3.60      3.67 o
   7   3   4     2627.22     2535.48    102.62 o
   8   3   4     2340.87     2394.09     78.72 o
   9   3   4      629.68      634.67     27.21 o
  10   3   4      665.32      704.63     55.19 o
  -9   4   4      916.74      999.63     46.82 o
  -8   4   4      145.11      131.53     12.97 o
  -7   4   4     1598.48     1669.80     59.90 o
  -6   4   4     1523.83     1526.02     47.09 o
  -5   4   4     3180.80     3146.68     67.92 o
  -4   4   4     3296.99     3188.58     60.49 o
  -3   4   4      919.45      833.33     15.54 o
  -2   4   4      403.36      263.54      6.55 o
  -1   4   4      654.07      601.78     12.41 o
   0   4   4    11519.47    11574.05    146.38 o
   1   4   4     1947.12     2025.14     33.52 o
   2   4   4     2355.97     2458.18     41.74 o
   3   4   4     5820.66     5556.56     88.21 o
   4   4   4     4104.10     4558.25     88.72 o
   5   4   4     5635.42     5751.27    116.74 o
   6   4   4     2795.74     2764.62     84.47 o
   7   4   4      251.75      240.38     14.19 o
   8   4   4     1490.55     1481.96     70.05 o
   9   4   4      158.63      168.71     19.55 o
  10   4   4     1324.65     1290.57     55.50 o
  -8   5   4      589.33      582.77     31.80 o
  -7   5   4     1117.57     1114.12     41.92 o
  -6   5   4     4238.65     4346.15    109.46 o
  -5   5   4      279.78      307.32     14.48 o
  -4   5   4     6772.00     7002.60    116.30 o
  -3   5   4      395.29      365.09     12.50 o
  -2   5   4      142.10      127.73     15.14 o
  -1   5   4    17942.49    18837.03    278.45 o
   0   5   4       54.02       78.88      3.42 o
   1   5   4    11175.88    11958.16    149.04 o
   2   5   4     2193.48     2208.65     45.57 o
   3   5   4     7818.37     8331.61    117.51 o
   4   5   4    13647.13    14048.67    197.53 o
   5   5   4       81.69       74.87      7.68 o
   6   5   4     4567.13     4592.18     93.67 o
   7   5   4     1077.70     1081.33     44.80 o
   8   5   4      132.10      120.84     14.03 o
   9   5   4     1831.45     1924.57    110.27 o
  10   5   4      237.67      211.17     17.89 o
  -8   6   4     1679.29     1741.52     73.76 o
  -7   6   4       53.21       73.43     10.84 o
  -6   6   4     3879.72     4163.44    102.91 o
  -5   6   4     1054.78     1035.64     26.54 o
  -4   6   4      574.04      543.13     13.57 o
  -3   6   4    11086.51    11576.54    181.47 o
  -2   6   4       21.84       30.89      4.96 o
  -1   6   4     5002.67     5242.22     74.42 o
   0   6   4     7421.66     7793.23    106.12 o
   1   6   4      955.80      993.47     20.34 o
   2   6   4     8625.34     9012.39    129.53 o
   3   6   4      193.80      176.48      8.05 o
   4   6   4     2628.73     2610.77     50.05 o
   5   6   4     3037.68     3102.08     66.50 o
   6   6   4      111.85      121.68      8.60 o
   7   6   4     1957.78     1954.02     58.41 o
   8   6   4      331.10      361.57     23.37 o
   9   6   4      976.63     1034.92     41.50 o
  10   6   4      914.81      892.86     43.84 o
  -8   7   4      568.28      551.17     30.18 o
  -7   7   4      592.42      679.39     32.46 o
  -6   7   4      483.01      465.29     22.90 o
  -5   7   4     4041.15     4209.57    125.21 o
  -4   7   4       22.06       30.82     12.89 o
  -3   7   4      260.65      278.25     14.55 o
  -2   7   4     5647.72     5864.35    119.40 o
  -1   7   4       17.04       31.08      3.31 o
   0   7   4     7328.68     7585.59    116.67 o
   1   7   4     1412.65     1458.51     28.14 o
   2   7   4     5810.90     6176.05     96.87 o
   3   7   4     3913.51     3875.00     66.83 o
   4   7   4      280.66      315.85      8.82 o
   5   7   4     1191.37     1192.33     34.25 o
   6   7   4     1051.99     1005.89     26.62 o
   7   7   4     1163.66     1184.86     66.15 o
   8   7   4      937.05      987.28     82.45 o
   9   7   4        5.17       21.41     12.56 o
  10   7   4      725.84      685.17     33.24 o
  -7   8   4     1266.17     1269.05     54.98 o
  -6   8   4      308.05      350.66     53.95 o
  -5   8   4      710.84      737.01     24.97 o
  -4   8   4     3544.15     3488.83     87.24 o
  -3   8   4      693.44      679.80     21.56 o
  -2   8   4     1187.15     1167.73     32.11 o
  -1   8   4      896.87      844.20     27.17 o
   0   8   4      598.43      601.57     14.64 o
   1   8   4     1141.78     1093.95     23.39 o
   2   8   4      284.43      294.87     13.42 o
   3   8   4     6599.47     6914.65    107.38 o
   4   8   4     1464.56     1467.92     34.54 o
   5   8   4       29.81       30.41      3.86 o
   6   8   4     3208.71     3164.98     80.04 o
   7   8   4      999.83      966.96     59.76 o
   8   8   4      869.80      934.63     35.61 o
   9   8   4      905.82      941.69     41.64 o
  10   8   4      128.22      125.79     26.45 o
  -6   9   4     1348.03     1432.84     51.53 o
  -5   9   4      555.59      634.89     32.72 o
  -4   9   4     1383.52     1440.62     50.67 o
  -3   9   4     4068.33     4075.29     99.21 o
  -2   9   4      297.74      295.27     10.58 o
  -1   9   4     1995.34     2038.70     46.81 o
   0   9   4      409.57      393.35     13.71 o
   1   9   4      461.47      430.58     17.47 o
   2   9   4     4906.57     4898.37     84.63 o
   3   9   4       59.57       61.46      4.11 o
   4   9   4     3783.98     3835.07     72.40 o
   5   9   4      730.13      726.16     20.23 o
   6   9   4     1310.95     1281.90     33.69 o
   7   9   4     3334.80     3193.47    144.56 o
   8   9   4        1.44        1.84      8.15 o
   9   9   4     1089.15     1065.78     44.01 o
  -6  10   4      194.35      205.46     25.83 o
  -5  10   4     3043.16     3040.42    100.28 o
  -4  10   4     1056.35      997.25     65.53 o
  -3  10   4     3443.14     3468.57    102.63 o
  -2  10   4     1672.96     1640.76     40.16 o
  -1  10   4     1326.50     1331.87     33.03 o
   0  10   4     5012.16     5042.26     91.63 o
   1  10   4     1072.35     1106.67     58.57 o
   2  10   4     3016.58     2942.23     87.80 o
   3  10   4     4342.74     4495.85     90.36 o
   4  10   4      203.82      197.07      8.60 o
   5  10   4     1321.71     1272.72     38.56 o
   6  10   4      982.97     1010.50     44.60 o
   7  10   4     4051.08     4035.99    100.24 o
   8  10   4      651.59      650.09     30.89 o
   9  10   4       67.93       42.76     14.14 o
  -5  11   4      301.43      285.71     23.08 o
  -4  11   4     1602.02     1583.07     64.63 o
  -3  11   4       25.00       16.71     12.64 o
  -2  11   4     1068.81     1059.09     38.53 o
  -1  11   4       13.30        9.95     11.90 o
   0  11   4     2221.12     2235.11     59.61 o
   1  11   4     5356.81     5544.87    128.48 o
   2  11   4        8.26        7.97      7.20 o
   3  11   4     4227.21     4220.20    101.87 o
   4  11   4     4661.10     4567.67    136.99 o
   5  11   4     2914.10     3017.55     92.46 o
   6  11   4     1591.56     1626.19     46.74 o
   7  11   4       11.26        8.41      6.35 o
   8  11   4     1074.16     1098.24     44.23 o
   9  11   4        5.82        6.24      9.95 o
  -4  12   4     1531.41     1522.13    136.70 o
  -3  12   4      313.87      311.70     17.97 o
  -2  12   4      454.14      442.64     23.12 o
  -1  12   4     1996.18     1981.14     59.67 o
   0  12   4        1.33        7.57      8.45 o
   1  12   4     3384.44     3491.90    109.83 o
   2  12   4     1729.46     1796.96     58.47 o
   3  12   4      718.43      687.46     37.77 o
   4  12   4     1496.32     1594.66     42.61 o
   5  12   4      515.56      478.81     33.60 o
   6  12   4     1067.92     1095.16     32.97 o
   7  12   4     1996.45     1941.75     68.17 o
   8  12   4       17.27       17.15     16.49 o
  -2  13   4       57.49       78.87     14.91 o
  -1  13   4      433.51      431.04     22.02 o
   0  13   4     3645.02     3585.65    129.51 o
   1  13   4        1.02        2.98      8.63 o
   2  13   4     1948.90     1846.43     64.53 o
   3  13   4       14.81        6.43     17.26 o
   4  13   4      747.66      746.16     28.39 o
   5  13   4     1665.28     1723.30     63.61 o
   6  13   4      444.95      367.64     30.40 o
   7  13   4     1351.87     1324.27     58.85 o
  -1  14   4       40.02       38.06     14.03 o
   0  14   4     2625.92     2427.57    147.59 o
   1  14   4     1908.94     1775.82     75.49 o
   2  14   4      104.27      100.33     14.47 o
   3  14   4      992.94     1026.10     42.93 o
   4  14   4       82.58       71.56     20.39 o
   5  14   4     1022.18      982.59     41.20 o
   6  14   4      804.55      692.70     38.03 o
  -4 -11   5      127.32      127.88     14.95 o
  -3 -11   5     1020.26     1032.01     53.38 o
  -2 -11   5       13.53        7.05      7.53 o
  -1 -11   5     1651.05     1621.48     52.51 o
  -6 -10   5      658.88      606.81     33.39 o
  -5 -10   5     3437.93     3350.85     98.78 o
  -4 -10   5     1467.83     1478.05     45.10 o
  -3 -10   5      376.15      385.35     22.53 o
  -2 -10   5      607.73      577.57     21.51 o
  -1 -10   5      180.77      164.49     14.55 o
   0 -10   5     1568.25     1624.57     60.57 o
   1 -10   5      227.40      222.89     21.94 o
   2 -10   5     1091.26     1043.64     59.82 o
  -7  -9   5     2097.99     2224.16    111.91 o
  -6  -9   5      244.74      239.94     19.25 o
  -5  -9   5      651.70      633.40     36.81 o
  -4  -9   5     2551.02     2583.12     69.06 o
  -3  -9   5      282.72      284.51     14.74 o
  -2  -9   5     2952.68     3067.72    105.62 o
  -1  -9   5      133.92      139.98     10.14 o
   0  -9   5      908.18      878.10     30.97 o
   1  -9   5     1012.46     1009.67     34.88 o
   2  -9   5       35.17       35.92      6.87 o
   3  -9   5     1614.08     1548.78    108.73 o
  -8  -8   5      951.24      950.69     65.48 o
  -7  -8   5      686.16      692.18     34.90 o
  -6  -8   5     2014.84     1775.15    140.27 o
  -5  -8   5      176.47      159.39      9.92 o
  -4  -8   5     2361.55     2317.17     77.31 o
  -3  -8   5      732.68      719.60     26.78 o
  -2  -8   5     1617.25     1608.93     40.05 o
  -1  -8   5     6032.42     6121.42    118.76 o
   0  -8   5     1190.70     1169.99     30.33 o
   1  -8   5     2340.06     2428.67     71.44 o
   2  -8   5     1135.81     1163.54     34.45 o
   3  -8   5       58.22       60.54     13.11 o
   4  -8   5     1427.78     1428.07     60.67 o
  -9  -7   5       41.32       15.61     16.24 o
  -8  -7   5      771.01      755.74     64.17 o
  -7  -7   5      190.56      212.85     30.02 o
  -6  -7   5     1233.71     1177.60    140.36 o
  -5  -7   5     3327.03     3232.40    196.83 o
  -4  -7   5      113.24      104.01      6.47 o
  -3  -7   5      655.51      643.65     27.11 o
  -2  -7   5     3303.96     3307.10     83.26 o
  -1  -7   5     3273.34     3270.19     64.22 o
   0  -7   5     5011.01     5208.59    128.92 o
   1  -7   5      110.58      133.80     10.95 o
   2  -7   5     1349.36     1391.22     32.44 o
   3  -7   5      929.48     1044.93     64.86 o
   4  -7   5      192.86      201.60     14.99 o
   5  -7   5     1038.83     1078.86     45.55 o
  -9  -6   5     1118.04     1204.89     49.38 o
  -8  -6   5        4.22        6.50      8.63 o
  -7  -6   5     2495.75     2387.49    112.03 o
  -6  -6   5       10.86       22.08     11.02 o
  -5  -6   5     2027.03     2052.66    100.23 o
  -4  -6   5     1978.18     1958.89     60.22 o
  -3  -6   5     1031.57      954.51     24.63 o
  -2  -6   5      699.51      692.02     23.73 o
  -1  -6   5      645.66      667.59     15.60 o
   0  -6   5     1956.22     1966.31     48.72 o
   1  -6   5     2101.35     2180.07     47.48 o
   2  -6   5       70.04       66.53      4.48 o
   3  -6   5     3468.69     3464.87     88.90 o
   4  -6   5      573.02      583.35     21.36 o
   5  -6   5      497.83      502.40     28.67 o
   6  -6   5      770.32      772.55     79.32 o
  -9  -5   5     2080.94     2081.54     85.86 o
  -8  -5   5      338.34      391.40     32.89 o
  -7  -5   5       99.78      111.72      9.11 o
  -6  -5   5     4724.52     4625.21    157.63 o
  -5  -5   5        4.73       16.53      5.11 o
  -4  -5   5     3775.24     3740.96    102.40 o
  -3  -5   5      555.30      539.42     16.18 o
  -2  -5   5     1848.68     1826.84     38.85 o
  -1  -5   5     6056.31     6194.12     97.39 o
   0  -5   5       27.02       37.91      3.27 o
   1  -5   5     2710.71     2793.01     48.96 o
   2  -5   5      965.04     1019.07     20.98 o
   3  -5   5      917.09      928.91     31.87 o
   4  -5   5     2903.92     2875.79     62.48 o
   5  -5   5       17.54       14.22      4.26 o
   6  -5   5      549.52      556.12     23.53 o
   7  -5   5      712.79      694.63     23.90 o
  -9  -4   5      530.17      527.75     30.95 o
  -8  -4   5     2074.16     2216.39     73.61 o
  -7  -4   5       91.77       91.44      8.74 o
  -6  -4   5     5816.43     5808.19    151.83 o
  -5  -4   5     4329.41     4304.43    112.41 o
  -4  -4   5      378.09      395.61     10.81 o
  -3  -4   5      784.66      721.10     17.33 o
  -2  -4   5      560.81      541.53     12.40 o
  -1  -4   5     3996.37     4184.14     70.78 o
   0  -4   5     4123.24     4284.55     70.34 o
   1  -4   5      843.24      850.38     17.30 o
   2  -4   5     3679.76     3737.15     63.86 o
   3  -4   5     1183.90     1143.70     23.82 o
   4  -4   5     2996.14     3076.58     57.86 o
   5  -4   5     2262.43     2223.65     61.08 o
   6  -4   5      451.65      459.23     30.07 o
   7  -4   5     1721.80     1635.77     53.70 o
 -10  -3   5     1035.63     1098.78     68.46 o
  -9  -3   5      551.52      675.20     33.34 o
  -8  -3   5      927.50      955.95     37.75 o
  -7  -3   5     1926.78     1965.97     91.65 o
  -6  -3   5      189.51      208.38     12.93 o
  -5  -3   5     6807.31     7031.19    148.48 o
  -4  -3   5     4141.89     4173.08     94.96 o
  -3  -3   5     1362.76     1373.96     33.14 o
  -2  -3   5     3879.16     3861.34     67.62 o
  -1  -3   5      537.19      614.17     13.24 o
   0  -3   5     9321.38     9714.95    139.22 o
   1  -3   5     2628.67     2664.11     42.58 o
   2  -3   5     2513.85     2510.57     43.40 o
   3  -3   5     5576.12     5480.23    110.42 o
   4  -3   5       20.92       18.22      3.93 o
   5  -3   5     2938.00     2994.81     64.01 o
   6  -3   5      293.79      276.28     10.18 o
   7  -3   5       50.94       55.17      8.01 o
   8  -3   5     2143.47     2003.06     66.29 o
 -10  -2   5      130.70      117.16     25.20 o
  -9  -2   5     1715.66     1767.44     76.94 o
  -8  -2   5      389.09      364.69     22.46 o
  -7  -2   5     1405.87     1270.09     69.02 o
  -6  -2   5     1458.27     1445.01     38.69 o
  -5  -2   5      210.11      190.65      8.34 o
  -4  -2   5     3846.62     3834.92     75.35 o
  -3  -2   5       79.37       80.64      6.14 o
  -2  -2   5     5432.11     5126.52     97.43 o
  -1  -2   5     4730.60     4711.22     71.33 o
   0  -2   5        7.51       24.10      2.09 o
   1  -2   5     7763.48     7750.25    107.38 o
   2  -2   5      743.20      746.10     17.04 o
   3  -2   5     2485.13     2516.95     56.84 o
   4  -2   5     1985.49     1932.19     46.01 o
   5  -2   5        5.55       11.35      5.11 o
   6  -2   5     5983.30     5721.40    108.63 o
   7  -2   5       60.15       57.01      6.65 o
   8  -2   5      382.55      388.37     16.54 o
 -10  -1   5      293.34      280.08     17.90 o
  -9  -1   5      918.21      976.47     44.51 o
  -8  -1   5     1597.36     1713.11    111.76 o
  -7  -1   5      134.08      147.14     10.21 o
  -6  -1   5     5164.27     4923.98    157.36 o
  -5  -1   5     1282.06     1251.79     44.18 o
  -4  -1   5      956.48      988.12     27.18 o
  -3  -1   5     4069.62     3955.37     69.68 o
  -2  -1   5     6433.56     7082.35    113.11 o
  -1  -1   5    18428.46    19469.72    426.53 o
   0  -1   5     6789.99     7172.54    102.02 o
   1  -1   5     5398.41     5627.71     73.85 o
   2  -1   5     4010.86     3900.21     62.68 o
   3  -1   5      308.47      331.07      7.72 o
   4  -1   5     1606.56     1570.62     36.50 o
   5  -1   5      430.46      397.46     12.13 o
   6  -1   5      504.78      543.49     18.38 o
   7  -1   5     1588.90     1540.18     52.01 o
   8  -1   5       67.32       77.40     12.82 o
   9  -1   5      565.44      571.83     30.62 o
 -10   0   5     1569.72     1580.06    112.92 o
  -9   0   5       23.87       29.68     14.51 o
  -8   0   5     2166.59     2125.89    110.43 o
  -7   0   5      576.40      561.69     28.76 o
  -6   0   5      404.79      376.78     16.87 o
  -5   0   5     3533.95     3501.45    113.96 o
  -4   0   5     2114.85     2172.90     46.18 o
  -3   0   5     8325.22     8421.35    225.47 o
  -2   0   5     4262.60     4178.50     82.65 o
  -1   0   5    11865.93    12318.93    170.64 o
   0   0   5     3169.57     2990.69     65.92 o
   1   0   5     3644.08     3825.85     52.07 o
   2   0   5     3573.26     3677.03     65.67 o
   3   0   5     2072.70     2024.81     33.29 o
   4   0   5      312.24      299.96     10.48 o
   5   0   5     3765.95     3629.00     67.87 o
   6   0   5       18.09       23.58      6.06 o
   7   0   5     2922.33     2811.75     73.52 o
   8   0   5      425.99      390.80     27.20 o
   9   0   5      125.23      121.68     17.30 o
  -9   1   5     1632.30     1701.19     80.54 o
  -8   1   5      564.37      628.71     42.69 o
  -7   1   5     2446.93     2671.81    100.71 o
  -6   1   5     1415.70     1451.56     38.17 o
  -5   1   5     2616.55     2693.18     57.55 o
  -4   1   5     2456.88     2250.22     46.89 o
  -3   1   5      608.49      652.27     12.92 o
  -2   1   5     9146.37     8708.70    160.03 o
  -1   1   5     2293.15     2313.33     44.85 o
   0   1   5      248.41      236.46      6.03 o
   1   1   5     5370.15     5029.76     78.98 o
   2   1   5      870.73      890.37     20.78 o
   3   1   5     3617.07     3437.92     60.21 o
   4   1   5     2733.94     2703.09     48.18 o
   5   1   5      545.39      513.64     12.17 o
   6   1   5     7943.65     7568.99    156.42 o
   7   1   5        0.30        5.47      3.97 o
   8   1   5     1018.70      931.21     40.00 o
   9   1   5      356.86      389.38     23.23 o
  -9   2   5      383.24      364.11     23.08 o
  -8   2   5     1898.72     2040.58     71.49 o
  -7   2   5      286.35      279.08     15.99 o
  -6   2   5     2197.39     2015.49     62.29 o
  -5   2   5      614.35      611.17     28.18 o
  -4   2   5     2723.95     2558.52     55.95 o
  -3   2   5      848.08      713.76     16.57 o
  -2   2   5      713.51      686.22     14.95 o
  -1   2   5    12858.82    12656.67    276.15 o
   0   2   5     2279.04     2218.01     44.50 o
   1   2   5      537.46      386.18      6.85 o
   2   2   5     5316.35     5173.74     72.60 o
   3   2   5     1096.38     1063.27     23.66 o
   4   2   5     2983.53     2817.76     52.78 o
   5   2   5     1762.17     1722.16     35.97 o
   6   2   5     1739.56     1643.69     47.75 o
   7   2   5     2707.80     2588.44     70.19 o
   8   2   5        1.01        7.09      8.04 o
   9   2   5      991.98     1075.28     47.20 o
  -9   3   5        2.93        3.53     13.88 o
  -8   3   5     1038.01     1058.88     43.53 o
  -7   3   5      518.17      451.41     29.19 o
  -6   3   5     1253.83     1259.45     61.42 o
  -5   3   5     3033.97     2907.59     63.62 o
  -4   3   5      415.11      457.87     15.37 o
  -3   3   5     5661.66     5212.43     84.74 o
  -2   3   5     8923.01     9296.50    121.15 o
  -1   3   5      321.74      269.90      6.58 o
   0   3   5    13507.98    13849.58    182.95 o
   1   3   5      243.65      293.95      6.73 o
   2   3   5     7463.86     7427.47    104.66 o
   3   3   5     3183.94     3151.31     54.66 o
   4   3   5     4072.74     4001.17     68.88 o
   5   3   5     2921.91     2828.66     53.31 o
   6   3   5      268.97      266.38     10.99 o
   7   3   5     3117.87     3029.20    110.39 o
   8   3   5     1404.23     1428.50     69.01 o
   9   3   5      122.29      113.08     11.54 o
  10   3   5     1424.15     1364.65     60.37 o
  -9   4   5     1169.10     1301.07     60.35 o
  -8   4   5      546.96      583.00     29.30 o
  -7   4   5     1495.35     1613.59     60.95 o
  -6   4   5       70.84       55.29      8.27 o
  -5   4   5     3224.73     3161.84     65.36 o
  -4   4   5     2490.30     2340.31     51.89 o
  -3   4   5     3138.41     3143.52     58.29 o
  -2   4   5     6252.62     6161.28     95.36 o
  -1   4   5    11667.61    12511.20    207.15 o
   0   4   5     4117.53     3910.93     73.81 o
   1   4   5     5202.27     5289.75     70.36 o
   2   4   5     5220.93     5463.57     79.30 o
   3   4   5     8133.53     8401.45    116.98 o
   4   4   5        3.11       11.42      2.31 o
   5   4   5     3562.02     3505.31     62.66 o
   6   4   5     1883.28     1787.96     61.45 o
   7   4   5       72.46       78.98     14.88 o
   8   4   5     4068.28     3844.07    299.54 o
   9   4   5       60.83       48.38      9.62 o
  10   4   5      759.95      736.64     35.08 o
  -8   5   5      385.67      400.68     22.68 o
  -7   5   5     1550.21     1612.93     55.65 o
  -6   5   5     1610.71     1671.88     48.74 o
  -5   5   5      146.05      133.78      5.03 o
  -4   5   5     7508.84     7651.46    131.06 o
  -3   5   5      367.33      372.62      9.78 o
  -2   5   5     6845.71     7197.94    105.03 o
  -1   5   5    11571.05    12161.16    191.02 o
   0   5   5      553.50      599.29     11.11 o
   1   5   5    11544.67    12142.70    147.20 o
   2   5   5      321.44      271.43      5.96 o
   3   5   5     1101.39     1043.23     19.86 o
   4   5   5     7040.40     7259.46    116.35 o
   5   5   5      611.33      648.57     15.45 o
   6   5   5     4787.95     4803.77    104.18 o
   7   5   5      561.22      591.84     19.78 o
   8   5   5      616.71      596.14     44.97 o
   9   5   5     2040.59     2074.35     68.88 o
  10   5   5       12.94        8.74      9.51 o
  -8   6   5     1758.04     1789.15     79.89 o
  -7   6   5        7.68       -1.32     12.75 o
  -6   6   5     2448.21     2554.19     71.87 o
  -5   6   5     1807.07     1773.03     41.76 o
  -4   6   5      456.14      442.79     10.99 o
  -3   6   5     4886.89     4994.84     86.70 o
  -2   6   5     1166.94     1220.63     30.21 o
  -1   6   5     4743.38     4879.76     75.55 o
   0   6   5      797.36      727.02     13.92 o
   1   6   5     2613.23     2780.06     44.84 o
   2   6   5    12637.16    13615.89    166.14 o
   3   6   5      456.18      414.42     10.85 o
   4   6   5     1200.59     1093.53     23.29 o
   5   6   5     2089.18     2042.73     60.76 o
   6   6   5       24.22       23.66      5.69 o
   7   6   5     2093.41     1994.81     58.60 o
   8   6   5      322.77      297.65     17.60 o
   9   6   5      904.52      809.50     38.37 o
  10   6   5      162.08      177.23     23.48 o
  -7   7   5     1193.91     1155.29     54.76 o
  -6   7   5       38.68       32.18      9.00 o
  -5   7   5     2488.43     2500.16     76.53 o
  -4   7   5     2359.05     2412.23     83.89 o
  -3   7   5     5427.93     5478.22    105.09 o
  -2   7   5      802.98      799.46     27.56 o
  -1   7   5      273.21      296.22      8.78 o
   0   7   5     2186.78     2071.11     35.33 o
   1   7   5       22.39       20.90      2.39 o
   2   7   5     2512.34     2550.61     46.68 o
   3   7   5     6981.24     7335.14    111.14 o
   4   7   5       12.71       17.12      3.60 o
   5   7   5     2837.69     2789.01     50.87 o
   6   7   5     1855.82     1859.94     43.14 o
   7   7   5      255.35      215.35     22.05 o
   8   7   5     1187.11     1197.71     73.58 o
   9   7   5       48.60       48.41     40.88 o
  10   7   5      426.22      379.01     22.05 o
  -7   8   5      853.77      901.60     40.93 o
  -6   8   5     1226.42     1295.05     78.06 o
  -5   8   5      735.58      704.64     38.65 o
  -4   8   5     1304.37     1378.51     41.06 o
  -3   8   5      574.59      559.45     18.83 o
  -2   8   5     3158.49     3186.26     82.11 o
  -1   8   5     1733.66     1757.47     36.66 o
   0   8   5       66.48       76.01      3.93 o
   1   8   5     3193.65     3251.60     61.99 o
   2   8   5      920.35      954.83     22.46 o
   3   8   5     3671.35     3803.11     67.41 o
   4   8   5     3165.77     3293.49     80.33 o
   5   8   5     1495.61     1519.35     45.07 o
   6   8   5     5709.26     5735.17    109.78 o
   7   8   5      630.28      593.93     24.71 o
   8   8   5      550.66      663.29     25.81 o
   9   8   5      955.92      938.92     47.16 o
  10   8   5        0.88        3.16     13.88 o
  -6   9   5     1590.91     1555.67     67.24 o
  -5   9   5      345.24      348.08     17.20 o
  -4   9   5     1226.09     1292.48     48.44 o
  -3   9   5     3597.02     3594.61     92.35 o
  -2   9   5     1854.89     1777.13     50.66 o
  -1   9   5     2051.55     2033.19     39.44 o
   0   9   5      227.79      233.54      6.47 o
   1   9   5     1231.29     1247.30     28.07 o
   2   9   5     7116.56     7308.62    121.40 o
   3   9   5       68.78       83.91      9.51 o
   4   9   5     3073.23     3074.80     61.67 o
   5   9   5      485.31      495.92     14.93 o
   6   9   5     1103.44     1044.67     31.91 o
   7   9   5     3374.69     3418.19    111.08 o
   8   9   5        0.87        0.26      6.43 o
   9   9   5     1704.98     1804.97     74.73 o
  -5  10   5     1490.72     1533.97    122.20 o
  -4  10   5       21.61       29.68      9.26 o
  -3  10   5     3074.09     3101.84    174.91 o
  -2  10   5     6490.81     6456.81    171.43 o
  -1  10   5     1108.74     1114.10     32.10 o
   0  10   5     3424.74     3479.37    100.09 o
   1  10   5      628.30      623.78     20.52 o
   2  10   5     5260.66     5394.29     99.83 o
   3  10   5     4066.12     4272.88     85.16 o
   4  10   5      471.57      455.12     21.18 o
   5  10   5     2054.62     2034.38     50.34 o
   6  10   5       63.99       57.49      6.58 o
   7  10   5     1531.37     1497.21     53.51 o
   8  10   5      448.89      456.57     28.38 o
   9  10   5      402.57      373.45     16.87 o
  -5  11   5      810.91      798.51     59.14 o
  -4  11   5      974.70      976.82     41.35 o
  -3  11   5       20.65       16.97     13.88 o
  -2  11   5     3363.47     3474.86    104.41 o
  -1  11   5     2023.08     2037.09     54.78 o
   0  11   5      901.71      888.34     24.32 o
   1  11   5     1672.48     1692.47     56.71 o
   2  11   5      115.31      110.00      8.45 o
   3  11   5     2772.04     2793.89     62.67 o
   4  11   5      774.83      722.23     20.08 o
   5  11   5      478.57      481.59     18.05 o
   6  11   5     4358.75     4444.51    107.33 o
   7  11   5       21.86        7.31      7.35 o
   8  11   5     1423.18     1446.77     49.66 o
   9  11   5      326.26      306.67     27.34 o
  -4  12   5     1215.77     1136.91     78.60 o
  -3  12   5      890.94      842.54     38.40 o
  -2  12   5      338.87      334.55     18.08 o
  -1  12   5     1914.46     1972.44     58.52 o
   0  12   5        1.03        6.21      8.19 o
   1  12   5     3668.20     3770.43    107.07 o
   2  12   5     2003.76     2052.06     64.36 o
   3  12   5      118.06      120.50     10.65 o
   4  12   5     3314.53     3560.28     87.67 o
   5  12   5        1.89        3.82      9.44 o
   6  12   5      670.27      722.12     22.32 o
   7  12   5     2037.74     1941.35     60.80 o
   8  12   5       23.87       34.16      9.15 o
  -2  13   5      692.80      692.31     45.85 o
  -1  13   5      687.06      645.15     49.68 o
   0  13   5      408.67      385.86     21.54 o
   1  13   5      629.70      620.19     25.89 o
   2  13   5     4900.68     4888.34    141.99 o
   3  13   5      291.40      278.19     24.62 o
   4  13   5      162.31      154.86     12.20 o
   5  13   5     1894.79     1944.50     78.26 o
   6  13   5        9.40       17.81     11.06 o
   7  13   5     1818.86     1756.10     68.10 o
  -1  14   5      172.67      159.16     20.21 o
   0  14   5     1635.92     1604.30     65.14 o
   1  14   5      312.99      305.97     18.85 o
   2  14   5      706.26      667.30     31.37 o
   3  14   5     3192.07     3169.19    117.43 o
   4  14   5      151.22      153.94     12.75 o
   5  14   5     2369.60     2252.23     88.48 o
   6  14   5      469.92      430.02     20.66 o
  -5 -10   6     1232.13     1128.22     37.98 o
  -4 -10   6       71.89       82.47      9.88 o
  -3 -10   6     1915.00     1844.48     54.41 o
  -2 -10   6     1785.97     1718.00     56.91 o
  -1 -10   6      161.42      142.15      8.60 o
   0 -10   6     2183.93     2192.45     97.70 o
  -6  -9   6      165.10      132.23     11.61 o
  -5  -9   6      549.17      527.58     48.23 o
  -4  -9   6     2707.26     2687.37     77.29 o
  -3  -9   6       73.78       62.71      8.56 o
  -2  -9   6      987.17      994.84     42.31 o
  -1  -9   6      267.93      263.00     25.50 o
   0  -9   6      373.23      385.68     24.66 o
   1  -9   6      821.54      884.25     30.19 o
   2  -9   6        9.68       -4.74     12.64 o
  -7  -8   6      508.73      439.13     29.92 o
  -6  -8   6     2125.13     2097.45     81.78 o
  -5  -8   6      263.63      263.77     16.17 o
  -4  -8   6     3172.77     3147.19    102.00 o
  -3  -8   6     3798.99     3848.02     92.32 o
  -2  -8   6      140.40      154.75      8.74 o
  -1  -8   6     1108.06     1125.72     34.19 o
   0  -8   6      122.28      117.89     13.26 o
   1  -8   6     2870.96     2938.91     76.99 o
   2  -8   6      778.81      772.09     33.06 o
   3  -8   6      406.59      372.65     15.88 o
  -8  -7   6      852.42      852.34     51.31 o
  -7  -7   6      306.11      253.71     13.52 o
  -6  -7   6     2014.11     2061.11     64.83 o
  -5  -7   6     2637.14     2522.34     94.17 o
  -4  -7   6      154.97      147.26     11.13 o
  -3  -7   6     3153.22     3144.13     79.47 o
  -2  -7   6     1532.69     1581.14     52.82 o
  -1  -7   6      231.70      214.27     11.39 o
   0  -7   6     5010.45     5166.25    154.31 o
   1  -7   6       29.54       28.80      5.51 o
   2  -7   6     2830.35     2820.19     91.87 o
   3  -7   6      876.88      880.30     31.60 o
   4  -7   6      430.65      441.43     16.76 o
  -8  -6   6       73.43       75.16     10.62 o
  -7  -6   6     1981.80     2001.53     78.97 o
  -6  -6   6      238.16      227.97     10.25 o
  -5  -6   6     1901.77     1810.27     78.03 o
  -4  -6   6     1126.72     1131.58     33.72 o
  -3  -6   6       35.21       36.92      4.11 o
  -2  -6   6     2937.03     2926.90     57.82 o
  -1  -6   6      334.60      312.38     17.94 o
   0  -6   6     1095.22     1088.98     32.76 o
   1  -6   6     4283.79     4283.10    263.36 o
   2  -6   6      521.38      512.37     21.43 o
   3  -6   6     2024.93     2135.46     69.81 o
   4  -6   6      571.90      556.00     25.63 o
   5  -6   6      695.21      678.64     44.49 o
  -9  -5   6     2253.48     2304.15     90.41 o
  -8  -5   6      343.25      344.32     19.37 o
  -7  -5   6      573.03      567.35     36.77 o
  -6  -5   6     2604.47     2533.53     94.99 o
  -5  -5   6       86.91       96.32      7.16 o
  -4  -5   6     2898.14     2841.74     92.37 o
  -3  -5   6       15.05       37.72      3.89 o
  -2  -5   6       30.19       34.46      4.41 o
  -1  -5   6     2977.15     2983.85     52.05 o
   0  -5   6      395.25      446.32     12.57 o
   1  -5   6     6706.64     6726.55    138.56 o
   2  -5   6     2762.85     2812.56     54.25 o
   3  -5   6      452.49      449.12     14.01 o
   4  -5   6     1603.31     1595.08     64.50 o
   5  -5   6       42.28       50.62      5.66 o
   6  -5   6      943.81      955.77     30.64 o
  -9  -4   6      659.87      637.05     30.00 o
  -8  -4   6      393.11      453.48     21.13 o
  -7  -4   6      113.50      101.29     14.14 o
  -6  -4   6     2212.99     2279.90     83.07 o
  -5  -4   6     3613.31     3613.32    114.92 o
  -4  -4   6      392.06      376.15     15.44 o
  -3  -4   6     3757.24     3806.79     81.27 o
  -2  -4   6     1330.70     1328.96     25.87 o
  -1  -4   6     4600.35     4488.75     79.90 o
   0  -4   6     2573.93     2647.84     46.19 o
   1  -4   6     1406.31     1442.72     36.66 o
   2  -4   6     2959.28     2956.66     54.22 o
   3  -4   6     1065.70     1076.80     24.44 o
   4  -4   6      859.42      824.71     26.49 o
   5  -4   6     1376.13     1487.57     54.23 o
   6  -4   6      258.69      235.47     20.47 o
   7  -4   6      877.15      816.54     37.74 o
  -9  -3   6      554.47      579.82     28.93 o
  -8  -3   6     1275.83     1329.60     38.13 o
  -7  -3   6     2296.10     2257.73    110.25 o
  -6  -3   6       23.66       35.52      6.58 o
  -5  -3   6     5159.01     5084.06    154.73 o
  -4  -3   6     2052.16     1993.89     46.72 o
  -3  -3   6     2624.62     2784.60     63.25 o
  -2  -3   6     8562.44     8861.16    130.80 o
  -1  -3   6       90.69      114.85      4.37 o
   0  -3   6     8610.59     8900.30    123.87 o
   1  -3   6     2563.50     2627.33     43.32 o
   2  -3   6      279.04      280.95      6.91 o
   3  -3   6     4460.91     4574.63     76.87 o
   4  -3   6      205.45      199.79     11.50 o
   5  -3   6     3672.80     3714.74    149.76 o
   6  -3   6      669.71      687.16     29.90 o
   7  -3   6      513.84      481.56     18.45 o
  -9  -2   6     1792.95     1932.81     85.60 o
  -8  -2   6       26.04       25.90      7.02 o
  -7  -2   6     1292.30     1278.85     58.54 o
  -6  -2   6     4556.22     4768.12    182.67 o
  -5  -2   6      380.42      391.55     12.20 o
  -4  -2   6     6856.31     6867.19    203.00 o
  -3  -2   6      299.56      328.11      9.04 o
  -2  -2   6     5980.10     6046.44     99.18 o
  -1  -2   6     1974.15     1820.15     35.71 o
   0  -2   6      627.51      637.98     14.35 o
   1  -2   6     4537.96     4550.73     67.28 o
   2  -2   6     1091.47     1086.31     20.18 o
   3  -2   6     2790.39     2729.75     49.16 o
   4  -2   6     1828.56     1791.90     44.10 o
   5  -2   6      599.79      580.87     15.11 o
   6  -2   6     2520.84     2407.75     56.30 o
   7  -2   6     1170.90     1116.55     48.76 o
   8  -2   6     1031.77      871.67     56.80 o
  -9  -1   6     1096.23     1204.36     73.11 o
  -8  -1   6     1643.25     1558.65    133.71 o
  -7  -1   6      103.60       93.53      8.05 o
  -6  -1   6     3607.52     3764.71    159.63 o
  -5  -1   6     1273.87     1284.74     44.31 o
  -4  -1   6     2340.33     2298.36     49.84 o
  -3  -1   6     4539.83     4473.06     83.47 o
  -2  -1   6      521.16      574.01     16.55 o
  -1  -1   6     3680.51     3502.55     56.78 o
   0  -1   6      137.91      226.06      4.92 o
   1  -1   6     1538.62     1531.84     25.64 o
   2  -1   6     4880.15     5036.60     83.13 o
   3  -1   6        0.27        4.15      2.35 o
   4  -1   6     3445.05     3389.91     70.69 o
   5  -1   6     1435.79     1349.62     39.82 o
   6  -1   6     2476.78     2498.88     58.78 o
   7  -1   6      887.82      864.51     34.76 o
   8  -1   6      203.39      161.04     20.61 o
  -9   0   6      188.69      187.24     14.62 o
  -8   0   6     2090.02     1881.20    132.12 o
  -7   0   6      766.66      741.92     21.78 o
  -6   0   6      882.78      851.35     40.70 o
  -5   0   6     1102.51     1104.66     24.38 o
  -4   0   6      192.96      182.27      6.69 o
  -3   0   6     4936.95     4954.71     81.92 o
  -2   0   6     4744.70     4747.13     77.65 o
  -1   0   6      867.21      855.20     17.79 o
   0   0   6     4579.46     4455.22     70.93 o
   1   0   6      462.94      438.57      9.53 o
   2   0   6     3213.88     3214.35     51.16 o
   3   0   6     2927.05     2793.36     70.21 o
   4   0   6     1153.22     1133.17     25.38 o
   5   0   6      267.10      295.33      7.72 o
   6   0   6      158.54      151.78      6.94 o
   7   0   6     1367.07     1330.86     33.91 o
   8   0   6      797.01      828.91     31.34 o
   9   0   6      152.12      119.51     14.62 o
  -9   1   6     1716.66     1738.31     74.58 o
  -8   1   6       74.18       83.28     10.58 o
  -7   1   6     3834.62     4074.62    123.48 o
  -6   1   6        8.72       14.77      4.37 o
  -5   1   6      153.49      152.04      5.66 o
  -4   1   6     3440.21     3310.53     62.99 o
  -3   1   6      124.95      132.57      5.66 o
  -2   1   6     7497.50     7146.47    115.77 o
  -1   1   6      331.88      312.34     13.68 o
   0   1   6      146.57      125.50      6.39 o
   1   1   6    19448.39    20123.46    403.95 o
   2   1   6      497.28      535.98     10.74 o
   3   1   6     5409.95     5283.00     90.02 o
   4   1   6     1008.48      980.24     20.88 o
   5   1   6       10.94       18.29      3.31 o
   6   1   6     4943.77     4662.35     83.42 o
   7   1   6        4.96        8.30      5.07 o
   8   1   6     1434.99     1396.45     38.33 o
   9   1   6      313.97      291.45     20.76 o
  -9   2   6     1210.87     1299.85     54.98 o
  -8   2   6     2305.13     2397.58     89.42 o
  -7   2   6      262.26      229.02     23.63 o
  -6   2   6     5172.31     5082.69    122.18 o
  -5   2   6      246.08      223.59      8.34 o
  -4   2   6      602.67      555.88     13.50 o
  -3   2   6     4650.13     4522.29     77.70 o
  -2   2   6      373.78      344.13     10.00 o
  -1   2   6     9295.32     9250.55    180.71 o
   0   2   6      206.08      187.28      5.70 o
   1   2   6    19704.28    21024.13    313.89 o
   2   2   6    11358.98    11759.09    177.17 o
   3   2   6      231.67      228.54      6.84 o
   4   2   6     1921.28     1824.66     43.33 o
   5   2   6     1958.86     1957.16     40.29 o
   6   2   6      447.76      452.35     18.31 o
   7   2   6     5078.15     5004.24    130.69 o
   8   2   6       16.52       21.60     12.01 o
   9   2   6      860.89      923.92     53.55 o
  -9   3   6       20.25        9.33     10.43 o
  -8   3   6     1439.51     1517.64     57.84 o
  -7   3   6      122.26      123.18      8.89 o
  -6   3   6      624.24      667.93     20.19 o
  -5   3   6     4292.28     4297.26     95.99 o
  -4   3   6       37.78       53.23      4.00 o
  -3   3   6     7582.98     7420.43    126.84 o
  -2   3   6     2361.69     2278.07     41.69 o
  -1   3   6     1765.60     1659.79     30.55 o
   0   3   6     9006.25     9182.42    208.86 o
   1   3   6        0.16       10.03      1.32 o
   2   3   6    11384.47    11771.00    189.66 o
   3   3   6     3119.68     2994.09     54.08 o
   4   3   6     3716.25     3704.96     66.98 o
   5   3   6     2222.14     2145.19     44.71 o
   6   3   6       20.93       30.34      3.89 o
   7   3   6     4515.15     4417.55     89.35 o
   8   3   6     1401.42     1345.83     49.23 o
   9   3   6      425.92      408.43     32.34 o
  -9   4   6      649.75      624.19     49.97 o
  -8   4   6      600.09      623.59     32.87 o
  -7   4   6     2116.59     2267.92    123.84 o
  -6   4   6       45.03       62.01      8.15 o
  -5   4   6     3127.02     3094.71     64.45 o
  -4   4   6     3555.19     3490.31     65.26 o
  -3   4   6     2673.27     2667.67     49.71 o
  -2   4   6     6485.72     6183.29     86.67 o
  -1   4   6      681.55      622.86     15.17 o
   0   4   6     1909.81     1727.24     31.01 o
   1   4   6     3803.31     3769.17     61.11 o
   2   4   6      390.42      355.37      7.87 o
   3   4   6      947.18      875.30     17.75 o
   4   4   6        3.50        5.95      2.57 o
   5   4   6     6502.08     6528.00    115.59 o
   6   4   6     1376.01     1383.42     31.31 o
   7   4   6      761.51      746.79     23.43 o
   8   4   6     1957.77     1931.73     53.51 o
   9   4   6      101.52       86.96     13.11 o
  -8   5   6      328.77      318.07     18.74 o
  -7   5   6     1057.71     1097.91     37.24 o
  -6   5   6     2447.70     2509.90     69.07 o
  -5   5   6       69.63       64.07      5.14 o
  -4   5   6     4746.43     4808.46     76.77 o
  -3   5   6       24.38       36.15      2.64 o
  -2   5   6     5122.64     5314.88     87.00 o
  -1   5   6     8862.70     8664.64    118.97 o
   0   5   6       46.34       56.68      2.35 o
   1   5   6     7955.58     8269.41    106.82 o
   2   5   6     1512.94     1468.23     25.28 o
   3   5   6      235.92      236.70      7.94 o
   4   5   6     2561.81     2383.46     46.99 o
   5   5   6     1063.35     1026.73     22.06 o
   6   5   6     4406.84     4371.47     82.48 o
   7   5   6      609.82      581.90     17.14 o
   8   5   6      695.59      609.07     31.52 o
   9   5   6      508.04      560.12     53.38 o
  10   5   6        1.46        1.32     13.15 o
  -8   6   6     1395.44     1461.10     64.38 o
  -7   6   6      128.40      104.08     42.14 o
  -6   6   6     2266.41     2213.54     61.15 o
  -5   6   6     1490.84     1491.30     38.13 o
  -4   6   6     1898.61     1936.61     39.24 o
  -3   6   6     3715.37     3730.01     64.31 o
  -2   6   6       13.54       25.46      4.00 o
  -1   6   6     7185.87     7415.70    113.50 o
   0   6   6     4877.94     5219.10     77.09 o
   1   6   6      280.31      280.08      7.02 o
   2   6   6     4282.91     4241.01     63.53 o
   3   6   6     4398.66     4709.15     74.92 o
   4   6   6     5186.06     5375.76     82.14 o
   5   6   6     2558.86     2492.41     48.91 o
   6   6   6      381.67      352.41     12.76 o
   7   6   6      853.01      876.63     23.58 o
   8   6   6     1798.42     1673.53     49.70 o
   9   6   6      561.53      538.66     25.66 o
  10   6   6      640.22      592.34     44.27 o
  -7   7   6     1280.79     1266.54     59.40 o
  -6   7   6        4.97       15.24     11.64 o
  -5   7   6     1487.28     1564.19     39.30 o
  -4   7   6      383.40      379.24     16.28 o
  -3   7   6     2296.40     2297.25     55.33 o
  -2   7   6     4036.53     4103.07    108.45 o
  -1   7   6       79.58      109.19      5.33 o
   0   7   6     5193.95     5263.08     91.32 o
   1   7   6     1923.25     2002.00     35.33 o
   2   7   6     4341.56     4592.10     69.58 o
   3   7   6     4312.43     4318.12     69.47 o
   4   7   6        0.08        6.46      2.86 o
   5   7   6     4801.32     4894.31     83.99 o
   6   7   6     1101.02     1090.53     41.01 o
   7   7   6       87.58       88.42     10.40 o
   8   7   6     1955.08     2042.54     71.28 o
   9   7   6       16.43       18.22      7.16 o
  10   7   6      973.16      849.05     38.84 o
  -7   8   6      942.70      972.52     47.16 o
  -6   8   6     1068.59     1095.60     61.30 o
  -5   8   6      440.58      436.00     24.08 o
  -4   8   6     2877.41     2993.32     72.16 o
  -3   8   6       25.89       33.57      6.06 o
  -2   8   6     2575.91     2467.24     49.83 o
  -1   8   6     3497.70     3759.77     78.61 o
   0   8   6        8.55       10.87      2.83 o
   1   8   6     1141.56     1073.25     24.60 o
   2   8   6      305.29      317.92      9.74 o
   3   8   6     3190.42     3338.08     76.57 o
   4   8   6     3501.15     3674.42     67.97 o
   5   8   6     1302.69     1296.80     31.38 o
   6   8   6     3891.54     3969.57     93.64 o
   7   8   6      359.67      345.53     12.75 o
   8   8   6      790.87      832.73     40.68 o
   9   8   6     1661.38     1639.99     52.55 o
  -6   9   6     2345.51     2340.09     97.66 o
  -5   9   6       11.89       40.96      6.83 o
  -4   9   6      101.95      120.09      9.96 o
  -3   9   6     6082.05     5911.72    187.25 o
  -2   9   6       24.05       31.41      7.16 o
  -1   9   6     4135.23     4259.69     75.55 o
   0   9   6        7.33        7.09      2.46 o
   1   9   6      514.17      491.29     12.47 o
   2   9   6     2111.49     2129.68     47.57 o
   3   9   6      430.98      445.52     13.13 o
   4   9   6     3107.61     3101.12     65.40 o
   5   9   6     1264.78     1307.73     37.30 o
   6   9   6     1114.59     1078.21     44.35 o
   7   9   6     2186.11     2210.92     67.18 o
   8   9   6        8.80       15.21      8.15 o
   9   9   6     1026.16      999.90     35.35 o
  -5  10   6     2377.80     2303.34     93.28 o
  -4  10   6        7.31       -0.29     17.01 o
  -3  10   6     2603.20     2461.36     76.60 o
  -2  10   6     4940.45     4892.58    130.48 o
  -1  10   6     1389.80     1392.13     39.56 o
   0  10   6     3876.95     4039.19     89.36 o
   1  10   6      160.10      154.17      6.87 o
   2  10   6     3867.97     4043.56     83.12 o
   3  10   6     3578.02     3734.34     80.44 o
   4  10   6      278.01      266.15     13.89 o
   5  10   6     2119.62     2075.55     68.67 o
   6  10   6     1048.89     1003.47     34.59 o
   7  10   6     2066.70     2012.18     64.95 o
   8  10   6     1125.54     1149.66     37.46 o
   9  10   6      294.48      310.66     17.42 o
  -5  11   6      658.01      603.83     30.44 o
  -4  11   6     1060.60     1120.41     42.16 o
  -3  11   6        6.45       16.46      9.55 o
  -2  11   6     3000.25     2999.98     95.63 o
  -1  11   6     2046.65     2014.56     64.63 o
   0  11   6     1312.06     1332.45     41.61 o
   1  11   6     2570.12     2626.12     66.40 o
   2  11   6        0.20       10.28      7.05 o
   3  11   6     4933.47     5010.94    100.11 o
   4  11   6      947.97      919.42     24.06 o
   5  11   6      647.43      639.20     18.53 o
   6  11   6     2977.73     2972.63    111.61 o
   7  11   6       24.89       28.39      8.15 o
   8  11   6     1607.67     1534.50     50.52 o
  -4  12   6     1090.71      952.67     43.67 o
  -3  12   6      539.21      533.67     31.84 o
  -2  12   6      756.09      700.96     39.90 o
  -1  12   6     1972.41     1976.45     91.10 o
   0  12   6        2.54        8.59     10.50 o
   1  12   6     2802.01     2761.68     73.31 o
   2  12   6     1487.04     1411.40     45.52 o
   3  12   6      656.78      642.40     28.39 o
   4  12   6     2692.72     2675.03     83.74 o
   5  12   6      434.24      391.55     14.74 o
   6  12   6     1393.73     1369.97     41.09 o
   7  12   6     1460.00     1425.80     45.36 o
   8  12   6      142.84       93.24     11.68 o
  -2  13   6      347.91      321.53     29.03 o
  -1  13   6      938.01      883.01     39.54 o
   0  13   6     1906.88     1838.86     72.95 o
   1  13   6       97.84       94.45     11.28 o
   2  13   6     2468.30     2412.14     87.64 o
   3  13   6      758.73      719.40     28.21 o
   4  13   6     2103.14     1966.54     62.73 o
   5  13   6      251.86      288.16     15.91 o
   6  13   6        3.52       11.42      8.63 o
   7  13   6     1140.64     1085.04     37.02 o
  -1  14   6      134.13      107.64     18.00 o
   0  14   6     1344.84     1359.14     61.03 o
   1  14   6      631.69      564.78     27.17 o
   2  14   6     1109.78     1023.13     46.21 o
   3  14   6      800.24      757.39     35.56 o
   4  14   6      938.11      810.08     35.75 o
   5  14   6     2190.17     2131.81     77.84 o
   6  14   6      529.67      537.73     25.84 o
   2  15   6      327.67      316.37     25.94 o
   3  15   6      932.50      861.25     57.86 o
  -5  -9   7     1044.34     1113.05     66.48 o
  -4  -9   7     1362.06     1316.40     52.34 o
  -3  -9   7        0.37        6.65      7.79 o
  -2  -9   7     1806.66     1848.02     69.51 o
  -1  -9   7     1231.96     1168.58     46.77 o
   0  -9   7      141.22      124.69     14.73 o
   1  -9   7     1136.91     1073.04     47.98 o
  -6  -8   7     1488.55     1350.93    195.34 o
  -5  -8   7       86.23      104.95     13.56 o
  -4  -8   7     1309.84     1328.13     41.81 o
  -3  -8   7      907.29      903.45     34.69 o
  -2  -8   7     1209.62     1169.45     45.38 o
  -1  -8   7     2343.81     2282.39     70.46 o
   0  -8   7      979.75      939.00     39.81 o
   1  -8   7     3440.32     3397.44    124.20 o
   2  -8   7     1641.23     1610.22     66.69 o
  -7  -7   7      201.94      199.99     12.60 o
  -6  -7   7      785.96      740.58     45.82 o
  -5  -7   7     1564.52     1468.96     67.02 o
  -4  -7   7       31.62       44.45      9.51 o
  -3  -7   7     3505.88     3518.52    120.99 o
  -2  -7   7      835.03      879.26     36.16 o
  -1  -7   7      623.31      648.12     21.36 o
   0  -7   7     2579.30     2660.30     70.21 o
   1  -7   7       17.62       18.26      5.51 o
   2  -7   7     3580.82     3741.09    108.36 o
   3  -7   7      603.32      633.06     29.30 o
   4  -7   7       37.35       46.14      8.49 o
  -8  -6   7      404.32      351.77     24.07 o
  -7  -6   7     1469.84     1353.09     51.84 o
  -6  -6   7       56.97       37.80      6.69 o
  -5  -6   7     1967.50     1944.48     96.27 o
  -4  -6   7     1260.76     1252.42     40.31 o
  -3  -6   7       55.74       50.11      8.71 o
  -2  -6   7     4006.74     4013.14     74.01 o
  -1  -6   7     1181.29     1218.06     28.82 o
   0  -6   7       16.74       23.62      5.03 o
   1  -6   7      202.19      194.34      9.96 o
   2  -6   7      169.31      161.55      7.72 o
   3  -6   7     2184.94     2327.33     75.46 o
   4  -6   7       41.75       48.12     12.34 o
   5  -6   7      951.98      982.04     43.37 o
  -8  -5   7      400.22      366.36     17.53 o
  -7  -5   7      445.35      447.52     16.83 o
  -6  -5   7     1986.35     1900.07    124.76 o
  -5  -5   7      400.70      352.80     33.96 o
  -4  -5   7     4371.16     4221.34     89.74 o
  -3  -5   7     2403.75     2385.10     46.50 o
  -2  -5   7     3429.75     3390.34     67.64 o
  -1  -5   7     2883.05     2953.52     58.81 o
   0  -5   7      401.44      419.72     14.34 o
   1  -5   7      403.20      455.15     20.03 o
   2  -5   7      731.48      724.75     29.61 o
   3  -5   7      287.23      285.39     13.19 o
   4  -5   7     1684.25     1690.32     40.44 o
   5  -5   7        6.66        1.87      5.40 o
  -9  -4   7      503.08      487.82     25.29 o
  -8  -4   7     2008.19     1953.33     64.01 o
  -7  -4   7      135.35      159.34      9.99 o
  -6  -4   7     1311.46     1309.15     49.56 o
  -5  -4   7     2663.11     2624.69     78.26 o
  -4  -4   7     1537.84     1550.17     39.64 o
  -3  -4   7     2026.79     2052.03     62.89 o
  -2  -4   7     1606.50     1605.81     37.15 o
  -1  -4   7     3711.01     3813.24     72.01 o
   0  -4   7     2037.89     2046.02     38.59 o
   1  -4   7      745.19      725.77     14.53 o
   2  -4   7     6393.85     6389.17    131.95 o
   3  -4   7     1830.59     1875.51     40.76 o
   4  -4   7     1265.83     1321.12     33.72 o
   5  -4   7     1154.67     1142.00     57.59 o
   6  -4   7      137.51      120.17     14.11 o
  -9  -3   7       88.74       91.10     11.68 o
  -8  -3   7     1113.42     1081.03     46.33 o
  -7  -3   7     3725.98     3801.64    111.68 o
  -6  -3   7       16.40       12.23      5.29 o
  -5  -3   7     3979.33     3862.86    114.95 o
  -4  -3   7     1823.74     1753.21     71.13 o
  -3  -3   7     3432.98     3401.83     63.03 o
  -2  -3   7     4459.03     4415.44     78.14 o
  -1  -3   7      328.15      348.62     10.07 o
   0  -3   7     3574.79     3580.36     91.13 o
   1  -3   7       99.93      112.35      3.67 o
   2  -3   7     5490.59     5541.53    154.11 o
   3  -3   7    12461.39    12594.72    281.38 o
   4  -3   7      148.85      149.98      8.89 o
   5  -3   7     1637.67     1656.46     42.03 o
   6  -3   7      837.99      813.77     36.45 o
   7  -3   7       38.07       36.37      8.78 o
  -9  -2   7     2295.67     2330.29     95.17 o
  -8  -2   7        5.48        9.07     11.72 o
  -7  -2   7     1958.14     1873.27     48.62 o
  -6  -2   7     1787.48     1669.27     53.51 o
  -5  -2   7      438.41      449.25     15.77 o
  -4  -2   7     3459.12     3514.70     75.24 o
  -3  -2   7      283.29      285.81      8.78 o
  -2  -2   7     1430.72     1449.83     31.66 o
  -1  -2   7     2843.84     2791.75     51.30 o
   0  -2   7      655.72      647.28     14.27 o
   1  -2   7     2150.29     2057.15     34.30 o
   2  -2   7      149.00      168.69      5.29 o
   3  -2   7     5045.86     5131.97    134.86 o
   4  -2   7     2424.24     2468.28     79.83 o
   5  -2   7      563.42      580.42     28.16 o
   6  -2   7     1282.04     1314.20     38.21 o
   7  -2   7      671.58      648.58     28.68 o
  -9  -1   7      512.84      542.68     41.98 o
  -8  -1   7     1115.27     1178.88     47.47 o
  -7  -1   7      184.37      162.59     11.28 o
  -6  -1   7     2330.89     2311.17     64.83 o
  -5  -1   7     1246.14     1235.62     27.77 o
  -4  -1   7     2230.69     2182.06     46.81 o
  -3  -1   7     3562.83     3483.40     63.76 o
  -2  -1   7       31.50       41.84      2.46 o
  -1  -1   7     4503.96     4513.85    142.05 o
   0  -1   7      496.84      475.66     10.92 o
   1  -1   7     3324.49     3227.66     52.71 o
   2  -1   7     2215.52     2177.18     45.49 o
   3  -1   7      114.75      113.82      4.11 o
   4  -1   7      136.78      146.30      8.45 o
   5  -1   7       59.46       66.56      5.62 o
   6  -1   7      277.28      263.78     10.91 o
   7  -1   7     2236.68     2124.52     66.65 o
   8  -1   7       43.63       26.70      8.56 o
  -9   0   7       21.03       37.14     10.62 o
  -8   0   7     1555.42     1764.98     83.70 o
  -7   0   7      841.36      854.58     39.73 o
  -6   0   7     1353.43     1307.76     53.18 o
  -5   0   7      700.20      672.55     15.34 o
  -4   0   7     1167.62     1148.20     24.12 o
  -3   0   7     4222.90     4040.01     70.75 o
  -2   0   7     5276.00     5235.30     80.27 o
  -1   0   7      144.12      144.19      4.30 o
   0   0   7     8318.48     8437.06    126.68 o
   1   0   7      446.16      455.28     12.47 o
   2   0   7     2608.22     2639.93     47.18 o
   3   0   7     5553.13     5548.78    111.45 o
   4   0   7      688.59      699.29     18.32 o
   5   0   7     1208.98     1181.85     30.30 o
   6   0   7       62.01       78.06      6.17 o
   7   0   7      770.88      740.79     22.77 o
   8   0   7      852.91      852.44     63.30 o
  -9   1   7      479.51      485.64     27.05 o
  -8   1   7       68.55       65.87      8.41 o
  -7   1   7     4856.55     4854.66    134.31 o
  -6   1   7      175.34      178.09      7.24 o
  -5   1   7     1484.07     1436.47     35.89 o
  -4   1   7     2362.55     2261.19     45.32 o
  -3   1   7        7.36        7.68      2.68 o
  -2   1   7    10088.83     9804.01    136.15 o
  -1   1   7     2190.31     2277.20     40.11 o
   0   1   7     1636.40     1686.50     34.69 o
   1   1   7     6960.23     6988.52    119.60 o
   2   1   7        6.89        9.37      1.69 o
   3   1   7     5340.57     5320.10     81.54 o
   4   1   7      839.36      827.61     15.71 o
   5   1   7       11.04       17.04      3.93 o
   6   1   7     6764.05     6691.54    133.06 o
   7   1   7       56.83       49.15      6.87 o
   8   1   7     2241.75     2029.49     61.45 o
   9   1   7      552.10      553.00     35.00 o
  -9   2   7      953.62      876.46     43.81 o
  -8   2   7     1350.89     1372.17     51.21 o
  -7   2   7      205.14      200.59     14.15 o
  -6   2   7     7341.50     7729.27    247.46 o
  -5   2   7      857.21      830.53     20.24 o
  -4   2   7     1585.20     1473.10     31.08 o
  -3   2   7     3147.77     2933.33     55.95 o
  -2   2   7     2110.13     2012.97     40.72 o
  -1   2   7     2487.49     2387.16     43.18 o
   0   2   7     1782.30     1854.58     42.80 o
   1   2   7     8295.29     8408.57    154.13 o
   2   2   7     4536.24     4331.02     72.16 o
   3   2   7      373.47      395.20      8.16 o
   4   2   7     6756.65     6556.46     99.13 o
   5   2   7       30.45       33.94      3.71 o
   6   2   7     4042.75     4055.56     77.70 o
   7   2   7     2627.33     2657.84     61.59 o
   8   2   7        1.28       29.64      7.05 o
   9   2   7     1058.17      919.27     68.87 o
  -9   3   7        3.54       12.41     15.02 o
  -8   3   7     2178.59     2270.84     92.89 o
  -7   3   7     1475.08     1477.25     76.89 o
  -6   3   7     1185.69     1131.43     57.91 o
  -5   3   7     1840.78     1861.30     43.88 o
  -4   3   7       38.59       47.68      4.96 o
  -3   3   7     3116.33     3009.76     61.53 o
  -2   3   7     2392.54     2349.78     44.66 o
  -1   3   7     5231.83     5230.92     78.13 o
   0   3   7     2770.13     2595.59     60.41 o
   1   3   7       45.12       40.23      5.95 o
   2   3   7    11441.93    11471.99    155.79 o
   3   3   7     3734.84     3737.28     61.20 o
   4   3   7     1350.23     1228.67     27.93 o
   5   3   7     2328.58     2286.09     46.44 o
   6   3   7      402.28      384.40     11.80 o
   7   3   7     1414.80     1445.74     36.53 o
   8   3   7      509.21      515.73     15.88 o
   9   3   7      223.99      221.89     15.65 o
  -8   4   7     1167.14     1155.55     45.12 o
  -7   4   7     2449.32     2531.35     71.41 o
  -6   4   7      316.43      317.36     11.28 o
  -5   4   7     2741.76     2853.78     68.22 o
  -4   4   7     1404.14     1347.20     29.81 o
  -3   4   7     1458.75     1428.00     39.00 o
  -2   4   7     7127.57     6942.95    122.23 o
  -1   4   7      383.33      360.06      7.32 o
   0   4   7      663.59      615.78     13.58 o
   1   4   7     4282.67     4322.50     64.23 o
   2   4   7      792.14      732.17     13.07 o
   3   4   7     8848.79     9051.07    190.70 o
   4   4   7      426.27      478.80     11.95 o
   5   4   7     1697.51     1616.93     35.21 o
   6   4   7      886.91      855.91     22.11 o
   7   4   7      115.13      111.65      8.38 o
   8   4   7      388.84      426.43     17.61 o
   9   4   7       64.25       62.12     11.02 o
  -8   5   7      248.34      222.45     15.18 o
  -7   5   7     1499.13     1496.17     61.16 o
  -6   5   7     2180.23     2248.98     81.75 o
  -5   5   7      126.65      122.71      6.94 o
  -4   5   7     3783.62     3712.88     72.24 o
  -3   5   7      302.76      298.35      7.57 o
  -2   5   7     3199.79     3205.49     54.73 o
  -1   5   7     8146.23     8055.98    128.45 o
   0   5   7     1228.07     1390.83     29.23 o
   1   5   7     4453.15     4518.71     67.84 o
   2   5   7     1257.31     1255.51     21.41 o
   3   5   7     1486.40     1529.14     29.87 o
   4   5   7     4296.78     4404.95     79.22 o
   5   5   7      105.76      100.15      4.45 o
   6   5   7     2908.99     2980.66     77.47 o
   7   5   7     1157.88     1109.08     39.68 o
   8   5   7      102.84      104.22      8.23 o
   9   5   7     1434.49     1329.82     45.39 o
  -8   6   7      703.00      671.49     37.43 o
  -7   6   7      125.16      115.76     20.65 o
  -6   6   7     1359.02     1422.45     37.81 o
  -5   6   7     1398.44     1383.76     33.22 o
  -4   6   7     2279.20     2288.11     49.93 o
  -3   6   7     4065.50     3916.18     67.38 o
  -2   6   7      663.31      685.34     13.69 o
  -1   6   7     6263.00     6429.79    132.28 o
   0   6   7     4310.80     4442.65     75.49 o
   1   6   7     2240.68     2328.78     37.43 o
   2   6   7     4112.65     4201.66     66.16 o
   3   6   7     2078.90     2087.83     38.25 o
   4   6   7     1916.01     1920.85     39.33 o
   5   6   7      999.27      970.16     22.97 o
   6   6   7      707.70      663.11     19.27 o
   7   6   7     3939.75     4001.38     87.16 o
   8   6   7      742.44      750.43     24.53 o
   9   6   7     1136.83     1107.68     38.16 o
  -7   7   7      820.41      801.57     39.98 o
  -6   7   7      102.63       69.62     11.06 o
  -5   7   7     2008.22     1998.38     54.48 o
  -4   7   7      410.15      409.69     24.41 o
  -3   7   7     3016.75     2973.73     74.55 o
  -2   7   7     3060.91     3012.09     59.06 o
  -1   7   7       58.00       56.87      6.28 o
   0   7   7     3662.82     3745.07     59.75 o
   1   7   7     1547.21     1578.48     27.03 o
   2   7   7     1206.16     1193.27     22.10 o
   3   7   7     4757.51     4801.07     90.49 o
   4   7   7      179.19      177.15      8.86 o
   5   7   7     2682.72     2704.48     53.41 o
   6   7   7       45.12       54.26      5.33 o
   7   7   7      437.85      455.93     15.44 o
   8   7   7     2797.99     2723.81     74.03 o
   9   7   7       50.68       49.44     13.59 o
  -7   8   7     1072.02     1102.90    125.75 o
  -6   8   7      876.21      890.50     43.33 o
  -5   8   7       93.83      105.76     10.36 o
  -4   8   7     2073.38     2104.78     61.80 o
  -3   8   7       43.74       49.15      5.18 o
  -2   8   7     2202.73     2213.42     52.88 o
  -1   8   7     3150.93     3215.94     65.65 o
   0   8   7      864.09      900.59     22.19 o
   1   8   7     5680.04     5794.69     98.77 o
   2   8   7      760.10      764.80     15.90 o
   3   8   7      502.45      474.69     11.55 o
   4   8   7     2813.70     2843.43     59.53 o
   5   8   7      100.26      109.59      6.65 o
   6   8   7     4533.95     4523.74     91.65 o
   7   8   7       10.90       22.00      5.40 o
   8   8   7      843.61      840.76     27.37 o
   9   8   7      457.21      461.19     18.86 o
  -6   9   7     2646.12     2574.40    133.77 o
  -5   9   7      528.27      525.45     31.91 o
  -4   9   7     1477.17     1466.69     55.13 o
  -3   9   7     1147.25     1174.39     31.62 o
  -2   9   7      174.60      161.45      9.41 o
  -1   9   7     4396.69     4618.28    111.75 o
   0   9   7       32.18       37.43      3.16 o
   1   9   7      891.30      879.71     17.74 o
   2   9   7     3274.62     3317.29     56.45 o
   3   9   7        0.17        2.42      3.23 o
   4   9   7     2725.68     2732.53     50.71 o
   5   9   7     1071.47     1063.22     31.18 o
   6   9   7     1468.54     1530.98     37.57 o
   7   9   7     2893.58     2973.89     97.38 o
   8   9   7      214.37      169.75     10.25 o
   9   9   7      804.55      811.64     29.83 o
  -5  10   7      688.12      743.38     44.60 o
  -4  10   7      430.41      363.60     26.65 o
  -3  10   7     3927.87     3637.74    127.15 o
  -2  10   7     2416.17     2386.19     71.28 o
  -1  10   7      305.63      323.82     12.90 o
   0  10   7     8861.67     9066.93    211.61 o
   1  10   7        1.32        9.40      3.16 o
   2  10   7     3995.95     4181.28     71.39 o
   3  10   7     1751.58     1746.06     38.48 o
   4  10   7     1308.14     1295.72     32.26 o
   5  10   7     3652.63     3746.64     94.56 o
   6  10   7      581.96      532.81     19.38 o
   7  10   7     2037.13     1990.54     83.66 o
   8  10   7     1065.50     1053.31     51.88 o
   9  10   7       14.88       11.83      8.45 o
  -5  11   7     1506.42     1371.71     88.76 o
  -4  11   7      498.85      535.18     26.80 o
  -3  11   7       72.82       82.36     12.86 o
  -2  11   7     3631.68     3575.47     88.12 o
  -1  11   7     2225.11     2110.17     50.93 o
   0  11   7      638.67      648.70     16.92 o
   1  11   7     4815.45     5008.33     97.07 o
   2  11   7        9.59        9.00      4.33 o
   3  11   7     1983.96     1984.17     48.11 o
   4  11   7      125.35      128.77      7.02 o
   5  11   7     1383.85     1347.46     40.72 o
   6  11   7     3583.81     3544.68     90.95 o
   7  11   7        2.69        2.53      9.18 o
   8  11   7     1923.89     1851.14     61.60 o
  -4  12   7      833.04      837.26     62.41 o
  -3  12   7     1115.94     1068.71     47.80 o
  -2  12   7     1073.76      974.63     40.33 o
  -1  12   7     1964.34     1858.84     60.47 o
   0  12   7       16.87       22.44      6.91 o
   1  12   7     1837.65     1804.39     51.30 o
   2  12   7     1251.07     1271.65     48.59 o
   3  12   7      866.13      857.24     28.22 o
   4  12   7     2013.03     1996.58     50.79 o
   5  12   7        1.37        5.88      5.03 o
   6  12   7     1041.79     1057.18     54.05 o
   7  12   7     1030.24     1007.97     35.28 o
   8  12   7       40.43       35.23      8.82 o
  -2  13   7      303.69      341.72     19.99 o
  -1  13   7      938.01      906.51     78.54 o
   0  13   7      932.09     1035.80     51.91 o
   1  13   7       83.20       67.52     12.60 o
   2  13   7     1758.14     1754.70     60.30 o
   3  13   7      548.92      489.15     59.01 o
   4  13   7     1087.58     1049.95     37.16 o
   5  13   7     1867.18     1884.76     58.58 o
   6  13   7       24.27       29.05      8.63 o
   7  13   7      614.04      585.33     29.01 o
  -1  14   7      138.57      119.14     18.41 o
   0  14   7     1138.97     1265.76     44.96 o
   1  14   7      951.85      925.60     38.40 o
   2  14   7      536.97      493.23     34.70 o
   3  14   7     1795.00     1735.69     69.84 o
   4  14   7        3.71       12.56      8.89 o
   5  14   7     1280.77     1271.29     53.33 o
   6  14   7     1516.90     1480.68     82.46 o
   2  15   7      374.31      315.25     18.74 o
   3  15   7      102.46      101.43     22.04 o
  -5  -8   8      180.94      146.30     25.57 o
  -4  -8   8      823.24      880.75     35.34 o
  -3  -8   8      949.59      958.18     38.92 o
  -2  -8   8      821.15      781.94     60.87 o
  -1  -8   8     1018.11     1054.19     61.40 o
   0  -8   8        2.26        1.73      7.13 o
   1  -8   8     1092.15     1147.78     49.48 o
  -6  -7   8      152.59      155.85     18.26 o
  -5  -7   8     1525.65     1375.35     89.21 o
  -4  -7   8       28.29       28.17      9.18 o
  -3  -7   8     2067.98     2009.74    116.06 o
  -2  -7   8      456.86      468.38     20.62 o
  -1  -7   8      170.67      171.80     17.30 o
   0  -7   8      868.75      807.27     35.27 o
   1  -7   8      139.12      121.94      8.52 o
   2  -7   8     2346.48     2386.62     90.32 o
   3  -7   8      749.19      710.84     48.72 o
  -7  -6   8     1978.14     1907.13    160.85 o
  -6  -6   8      132.40      106.10     14.11 o
  -5  -6   8     1097.06     1092.47     57.55 o
  -4  -6   8     2557.97     2418.75     78.58 o
  -3  -6   8      535.66      504.01     18.38 o
  -2  -6   8     3089.06     3144.21    125.48 o
  -1  -6   8      526.58      510.11     18.46 o
   0  -6   8      261.35      272.22     15.29 o
   1  -6   8     1112.30     1121.02     58.73 o
   2  -6   8       86.29       58.81     11.87 o
   3  -6   8     1911.95     1945.10     75.71 o
   4  -6   8      407.00      368.56     21.46 o
  -8  -5   8      209.33      190.62     15.03 o
  -7  -5   8     1402.98     1345.26     87.50 o
  -6  -5   8     1576.13     1549.80     69.27 o
  -5  -5   8       28.07       20.42      7.35 o
  -4  -5   8     2530.46     2284.43     98.70 o
  -3  -5   8     1744.16     1573.66     44.70 o
  -2  -5   8     1802.71     1735.06     45.62 o
  -1  -5   8     3770.78     3767.27     92.62 o
   0  -5   8      128.71      127.82     12.20 o
   1  -5   8     3614.21     3802.90     85.84 o
   2  -5   8     1745.69     1792.03     66.02 o
   3  -5   8      880.48      852.99     27.96 o
   4  -5   8     1397.09     1409.49     46.71 o
   5  -5   8      102.66       98.64     11.42 o
  -8  -4   8      451.45      491.02     25.44 o
  -7  -4   8        0.92       11.97     10.10 o
  -6  -4   8     1507.40     1497.28     69.12 o
  -5  -4   8     1505.49     1590.12     75.17 o
  -4  -4   8     1110.32     1145.47     29.45 o
  -3  -4   8     4895.24     4737.37     86.94 o
  -2  -4   8        2.08        7.49      3.16 o
  -1  -4   8     2594.99     2613.01     52.87 o
   0  -4   8     3991.50     4078.31     78.58 o
   1  -4   8      968.65     1008.71     36.87 o
   2  -4   8     2533.26     2855.14     81.62 o
   3  -4   8      132.41      114.04     10.65 o
   4  -4   8     1306.24     1268.41     37.47 o
   5  -4   8     1052.47     1110.11     39.66 o
  -8  -3   8      648.33      625.90     23.97 o
  -7  -3   8     1532.49     1520.94     45.22 o
  -6  -3   8      136.37      123.11     12.97 o
  -5  -3   8     3921.69     3881.75    114.80 o
  -4  -3   8        6.95       11.75      4.22 o
  -3  -3   8      466.44      453.35     16.99 o
  -2  -3   8     7950.28     7854.68    129.74 o
  -1  -3   8       82.02       81.81      6.80 o
   0  -3   8     5186.13     5113.45    106.81 o
   1  -3   8      663.86      649.13     14.56 o
   2  -3   8     1262.14     1159.33     46.17 o
   3  -3   8     1140.66     1170.27     29.92 o
   4  -3   8       67.71       52.27      5.00 o
   5  -3   8     2127.58     2293.19     71.58 o
   6  -3   8      403.21      367.21     25.54 o
  -8  -2   8        3.57        6.61      6.76 o
  -7  -2   8     3426.04     3627.78     93.17 o
  -6  -2   8     3320.00     3263.07    115.73 o
  -5  -2   8        8.18       17.74      5.33 o
  -4  -2   8     5125.75     5023.72    135.87 o
  -3  -2   8        6.36       13.96      2.57 o
  -2  -2   8     1460.67     1427.00     46.06 o
  -1  -2   8     4083.25     4233.77     73.91 o
   0  -2   8      781.29      821.28     19.02 o
   1  -2   8      888.58      861.99     18.69 o
   2  -2   8      362.70      351.00     11.32 o
   3  -2   8      575.83      627.69     20.59 o
   4  -2   8     2144.45     2198.44     55.13 o
   5  -2   8      123.52      112.38      7.02 o
   6  -2   8     1022.78     1046.53     43.45 o
   7  -2   8      367.45      358.32     18.01 o
  -9  -1   8      670.51      664.80     36.00 o
  -8  -1   8      319.65      322.84     16.10 o
  -7  -1   8      354.47      348.60     21.54 o
  -6  -1   8     5492.00     5461.02    153.89 o
  -5  -1   8     1087.42     1061.98     29.78 o
  -4  -1   8      395.17      368.02     19.12 o
  -3  -1   8     2785.17     2789.13     60.35 o
  -2  -1   8      716.03      711.29     16.15 o
  -1  -1   8     3199.19     3241.61     63.43 o
   0  -1   8      757.54      732.02     14.53 o
   1  -1   8     2196.40     2250.68     37.84 o
   2  -1   8      640.66      680.32     18.21 o
   3  -1   8       38.66       50.88      3.53 o
   4  -1   8     5049.80     5285.12    145.19 o
   5  -1   8     2468.74     2484.49     94.93 o
   6  -1   8      201.48      224.61     13.89 o
   7  -1   8      656.05      696.03     29.71 o
  -9   0   8      113.64       97.02     12.67 o
  -8   0   8      695.10      696.57     27.25 o
  -7   0   8     1957.86     2058.30     57.79 o
  -6   0   8     1163.14     1096.42     30.88 o
  -5   0   8     2008.36     1952.03     67.63 o
  -4   0   8       60.72       67.59      4.04 o
  -3   0   8     1665.06     1588.79     34.81 o
  -2   0   8     4981.70     4957.92     94.78 o
  -1   0   8      103.02      121.87      4.67 o
   0   0   8     4149.96     4180.10     77.22 o
   1   0   8        4.74        9.99      1.18 o
   2   0   8     3298.86     3324.10     65.80 o
   3   0   8     2909.87     2907.16     51.67 o
   4   0   8      320.33      332.52      9.00 o
   5   0   8     6024.82     6272.65    141.21 o
   6   0   8      832.61      815.90     28.91 o
   7   0   8      265.20      277.03     15.87 o
   8   0   8      845.85      866.85     35.38 o
  -9   1   8     1129.50     1110.19     45.33 o
  -8   1   8       91.25       94.93     14.95 o
  -7   1   8     2482.77     2702.26     71.97 o
  -6   1   8      511.89      484.17     19.82 o
  -5   1   8     1556.96     1539.53     39.09 o
  -4   1   8      471.84      445.89     11.69 o
  -3   1   8      151.78      156.64      4.96 o
  -2   1   8     7917.08     7680.57    232.19 o
  -1   1   8     1906.44     1891.65     57.87 o
   0   1   8      875.94      885.40     22.57 o
   1   1   8     6332.98     6488.78    120.41 o
   2   1   8      143.44      155.83      4.19 o
   3   1   8     7372.58     7339.12    119.10 o
   4   1   8     1673.82     1677.38     34.98 o
   5   1   8     2411.49     2328.53     56.16 o
   6   1   8      522.97      526.84     19.19 o
   7   1   8       15.52        7.24      8.41 o
   8   1   8     2021.22     1879.16     70.34 o
  -8   2   8      954.86     1003.76     38.33 o
  -7   2   8      672.92      681.66     22.65 o
  -6   2   8     4989.38     5091.55    106.13 o
  -5   2   8      610.28      589.77     23.02 o
  -4   2   8     3636.94     3404.89     68.56 o
  -3   2   8     3788.75     3665.49     69.26 o
  -2   2   8     1559.87     1577.28     35.36 o
  -1   2   8     6370.66     6440.63    100.44 o
   0   2   8      324.90      303.88      9.19 o
   1   2   8     4752.57     4627.04     89.53 o
   2   2   8     6332.82     6558.33     98.63 o
   3   2   8     1527.13     1560.77     31.92 o
   4   2   8     1272.21     1261.62     23.09 o
   5   2   8     1777.75     1731.11     38.48 o
   6   2   8     1006.89      915.33     33.93 o
   7   2   8      172.78      182.05      8.74 o
   8   2   8      152.89      159.08     13.19 o
  -8   3   8      828.66      892.36     35.71 o
  -7   3   8      463.38      465.15     19.19 o
  -6   3   8      730.64      766.78     22.58 o
  -5   3   8     3002.64     3001.13    103.09 o
  -4   3   8       68.72       60.98      5.03 o
  -3   3   8     5517.71     5207.92    124.96 o
  -2   3   8     1053.29     1013.88     21.76 o
  -1   3   8     1460.78     1447.32     24.33 o
   0   3   8     4318.41     4420.51     83.81 o
   1   3   8       11.95       15.39      3.64 o
   2   3   8     9043.07     9006.42    160.81 o
   3   3   8     4058.86     3980.80     81.99 o
   4   3   8     2128.99     2105.56     43.32 o
   5   3   8     2178.98     2205.32     46.12 o
   6   3   8       17.05       15.83      4.41 o
   7   3   8      609.43      592.32     21.62 o
   8   3   8       93.72       75.75     19.14 o
   9   3   8      201.15      200.46     14.70 o
  -8   4   8      593.93      628.01     26.03 o
  -7   4   8     2298.21     2386.22     93.32 o
  -6   4   8        0.54        6.98      5.25 o
  -5   4   8     2169.78     2217.33     59.35 o
  -4   4   8     2838.34     2785.85     57.46 o
  -3   4   8      871.49      803.75     18.51 o
  -2   4   8     7744.15     7585.21    144.07 o
  -1   4   8      114.27      126.32      4.70 o
   0   4   8     1648.57     1573.77     29.40 o
   1   4   8     2637.92     2632.76     49.08 o
   2   4   8      269.23      239.50      7.24 o
   3   4   8     3790.69     3700.34     68.71 o
   4   4   8      265.49      263.07      7.57 o
   5   4   8      607.68      590.52     15.48 o
   6   4   8     3746.67     3690.32     82.23 o
   7   4   8      671.86      619.93     28.68 o
   8   4   8     1565.90     1500.59     48.98 o
   9   4   8      244.87      256.14     16.13 o
  -8   5   8        8.94       16.93     13.59 o
  -7   5   8     1168.63     1240.65     41.95 o
  -6   5   8     5153.51     5047.31    133.57 o
  -5   5   8       32.31       36.66      4.41 o
  -4   5   8     4693.28     4695.95     94.08 o
  -3   5   8      178.93      183.91      6.87 o
  -2   5   8      724.68      693.96     15.20 o
  -1   5   8     2320.85     2339.45     44.81 o
   0   5   8      182.04      213.83      7.06 o
   1   5   8     6469.59     6438.03    111.78 o
   2   5   8      370.18      340.29      8.24 o
   3   5   8     1716.59     1705.00     32.31 o
   4   5   8     2558.22     2391.53     64.42 o
   5   5   8        6.68        8.56      5.44 o
   6   5   8     3279.89     3319.07     74.55 o
   7   5   8      592.56      583.12     24.23 o
   8   5   8     1643.75     1554.87     50.68 o
   9   5   8     1022.54      972.90     72.55 o
  -7   6   8       45.76       32.91      9.66 o
  -6   6   8     1843.96     1983.25     50.29 o
  -5   6   8     2941.25     2821.63     73.12 o
  -4   6   8     1373.85     1302.56     30.83 o
  -3   6   8     2306.59     2293.78     41.97 o
  -2   6   8       94.54       90.19      4.11 o
  -1   6   8     3934.74     3802.33     77.37 o
   0   6   8     3628.79     3731.92     64.26 o
   1   6   8     2415.71     2571.76     47.81 o
   2   6   8     3327.05     3443.52     56.43 o
   3   6   8      884.92      873.33     18.66 o
   4   6   8     2828.28     2831.37     57.54 o
   5   6   8     3190.30     3219.01     67.62 o
   6   6   8      250.28      239.63     11.72 o
   7   6   8     2035.92     1993.94     55.40 o
   8   6   8      162.03      145.86      9.88 o
   9   6   8      823.07      702.51     31.15 o
  -7   7   8     1307.48     1254.48     64.37 o
  -6   7   8       27.18       14.91      8.12 o
  -5   7   8     1511.73     1574.40     46.29 o
  -4   7   8      369.45      399.58     15.69 o
  -3   7   8     1315.18     1298.99     35.21 o
  -2   7   8     2539.12     2479.49     51.55 o
  -1   7   8       23.33       27.81      3.97 o
   0   7   8     7527.07     7973.77    148.13 o
   1   7   8     1552.64     1562.44     29.31 o
   2   7   8     1338.40     1350.25     25.57 o
   3   7   8     2700.15     2787.86     50.88 o
   4   7   8       24.09       23.03      2.98 o
   5   7   8     3962.26     3921.98     76.37 o
   6   7   8     1086.74     1029.37     27.35 o
   7   7   8      533.66      491.69     17.79 o
   8   7   8      827.89      832.96     29.17 o
   9   7   8       64.43       46.32      9.55 o
  -6   8   8      663.06      707.03     35.70 o
  -5   8   8        5.05       16.46      9.26 o
  -4   8   8     1296.32     1431.19     38.25 o
  -3   8   8       29.04       20.46      6.61 o
  -2   8   8     1737.83     1716.23     37.93 o
  -1   8   8     4302.13     4317.39    103.45 o
   0   8   8      923.92      952.66     24.73 o
   1   8   8     5897.58     6003.97     94.18 o
   2   8   8     1047.88     1078.07     19.99 o
   3   8   8      817.10      846.87     28.48 o
   4   8   8     3372.85     3440.03     67.31 o
   5   8   8      207.01      204.19      7.97 o
   6   8   8     1785.08     1848.76     50.41 o
   7   8   8      288.85      257.90     12.16 o
   8   8   8     1630.99     1491.54     49.05 o
   9   8   8      992.07      951.51     75.15 o
  -6   9   8     1475.19     1288.10     63.02 o
  -5   9   8      414.91      403.50     17.50 o
  -4   9   8      774.55      816.28     36.85 o
  -3   9   8     2324.74     2284.12     79.30 o
  -2   9   8        1.88        5.14      5.00 o
  -1   9   8     5081.59     5090.90    216.53 o
   0   9   8     1383.53     1381.13     33.15 o
   1   9   8     3349.03     3417.32     61.51 o
   2   9   8      660.48      649.67     13.06 o
   3   9   8      325.58      322.42      8.97 o
   4   9   8     2157.67     2180.97     51.53 o
   5   9   8     1199.71     1171.96     29.12 o
   6   9   8      930.38      899.08     27.08 o
   7   9   8      800.81      820.60     36.41 o
   8   9   8       14.41        9.99      8.23 o
   9   9   8     1988.45     1879.15     75.08 o
  -5  10   8     1351.16     1310.97     52.19 o
  -4  10   8       29.53       32.18      6.72 o
  -3  10   8     2912.73     2774.48    171.28 o
  -2  10   8     1842.79     1765.64     51.96 o
  -1  10   8      997.73     1006.28     38.64 o
   0  10   8     4153.96     4354.90     76.34 o
   1  10   8      246.04      257.20      9.26 o
   2  10   8     7025.62     7210.31    115.95 o
   3  10   8     1933.66     1899.41     46.34 o
   4  10   8     1180.25     1152.04     29.71 o
   5  10   8     3367.71     3378.10     73.06 o
   6  10   8      329.66      348.70     22.34 o
   7  10   8      729.37      759.65     27.88 o
   8  10   8     1343.10     1234.16     42.59 o
  -4  11   8     1929.04     1819.06     90.56 o
  -3  11   8      375.08      294.32     17.46 o
  -2  11   8     3226.77     3114.82    100.34 o
  -1  11   8      477.79      446.87     20.04 o
   0  11   8      803.86      772.54     18.02 o
   1  11   8     4322.71     4457.50     80.41 o
   2  11   8        1.32        6.02      3.45 o
   3  11   8     3927.72     4049.49     85.53 o
   4  11   8      426.83      400.56     12.57 o
   5  11   8     1237.68     1256.16     47.59 o
   6  11   8     2300.48     2288.06     58.07 o
   7  11   8       12.82       18.04      6.54 o
   8  11   8     1435.56     1395.83     56.50 o
  -3  12   8     1116.42     1053.49     58.69 o
  -2  12   8      672.37      685.47     32.36 o
  -1  12   8     1106.57     1107.45     42.65 o
   0  12   8       20.42       32.07     17.85 o
   1  12   8      523.16      536.13     19.04 o
   2  12   8     1934.23     1915.04     48.61 o
   3  12   8      998.32      953.34     29.14 o
   4  12   8     1053.44     1056.14     30.32 o
   5  12   8        3.28        7.53      5.84 o
   6  12   8     1643.47     1590.88     52.37 o
   7  12   8     1164.13     1118.00     40.81 o
  -2  13   8      274.73      272.88     47.37 o
  -1  13   8      798.54      771.76     72.60 o
   0  13   8     1456.92     1412.08     59.90 o
   1  13   8       36.43       35.04     16.35 o
   2  13   8     1862.56     1854.30     55.15 o
   3  13   8      484.54      484.35     35.73 o
   4  13   8      654.14      622.99     22.83 o
   5  13   8      452.30      470.42     18.31 o
   6  13   8        0.22        4.81      7.60 o
   7  13   8      866.89      817.03     47.74 o
  -1  14   8       12.29       12.64     13.88 o
   0  14   8     1511.46     1431.36     62.51 o
   1  14   8     1879.80     1803.51    116.08 o
   2  14   8      166.16      164.74     10.21 o
   3  14   8     1608.26     1613.55     65.69 o
   4  14   8      144.23      107.20     29.10 o
   5  14   8      757.51      769.84     62.22 o
  -5  -7   9     1261.66     1234.41     75.63 o
  -4  -7   9      120.88      142.69     14.07 o
  -3  -7   9     1836.20     1901.36     89.58 o
  -2  -7   9      391.63      428.36     29.84 o
  -1  -7   9      359.46      355.42     25.40 o
   0  -7   9     2768.55     2721.56    103.14 o
   1  -7   9       19.96       22.08      8.49 o
  -6  -6   9      120.33      112.97     15.69 o
  -5  -6   9     1287.42     1177.54     53.18 o
  -4  -6   9     1730.50     1687.28     74.62 o
  -3  -6   9      301.27      257.09     19.26 o
  -2  -6   9     3035.61     3094.65    229.27 o
  -1  -6   9      778.01      791.23     33.17 o
   0  -6   9     1527.49     1657.64     62.16 o
   1  -6   9     1657.99     1740.54     55.83 o
   2  -6   9       44.72       42.54      8.56 o
   3  -6   9      671.14      700.02     39.75 o
  -7  -5   9     1036.97      920.30     39.14 o
  -6  -5   9     2028.78     1858.50    187.11 o
  -5  -5   9        0.08       -1.98     10.28 o
  -4  -5   9     2119.89     2437.71    114.49 o
  -3  -5   9     1773.17     1794.32     55.78 o
  -2  -5   9     1953.59     1846.09     69.77 o
  -1  -5   9     2376.23     2404.24    105.52 o
   0  -5   9        8.66       14.18      5.14 o
   1  -5   9     2012.33     2159.52     66.01 o
   2  -5   9       95.16       80.82      9.11 o
   3  -5   9      291.18      302.14     27.05 o
   4  -5   9     1239.66     1328.20     51.37 o
  -7  -4   9      132.87      134.50     32.07 o
  -6  -4   9     1609.63     1618.09     96.12 o
  -5  -4   9      905.90     1064.28     53.19 o
  -4  -4   9      186.94      180.77      8.63 o
  -3  -4   9     2378.18     2329.51     77.32 o
  -2  -4   9      281.01      277.68      9.92 o
  -1  -4   9     2036.31     1963.36     48.22 o
   0  -4   9     1773.85     1713.33     40.57 o
   1  -4   9      518.73      511.61     21.21 o
   2  -4   9     2060.84     2127.42    141.84 o
   3  -4   9       16.10        9.62      5.36 o
   4  -4   9      650.19      709.92     24.05 o
   5  -4   9     1262.61     1295.45     45.49 o
  -8  -3   9      378.48      353.51     20.76 o
  -7  -3   9     1036.55     1047.96     86.20 o
  -6  -3   9       86.35       71.08     11.17 o
  -5  -3   9     3830.77     3760.10    185.84 o
  -4  -3   9        7.18        3.49      4.00 o
  -3  -3   9     2197.61     2181.25     54.11 o
  -2  -3   9     2981.58     2944.46     60.06 o
  -1  -3   9        3.55        6.02      2.68 o
   0  -3   9     3500.27     3528.27     69.66 o
   1  -3   9      370.66      387.78     12.20 o
   2  -3   9      435.14      523.20     12.72 o
   3  -3   9     2816.48     2916.89    102.39 o
   4  -3   9        0.93        2.31      7.09 o
   5  -3   9     2116.20     2137.36    110.41 o
  -8  -2   9      230.21      206.35     19.88 o
  -7  -2   9      634.32      605.46     63.02 o
  -6  -2   9      483.02      450.62     15.99 o
  -5  -2   9      727.53      736.82     29.83 o
  -4  -2   9     1129.79     1063.19     32.76 o
  -3  -2   9      711.94      669.80     18.10 o
  -2  -2   9     3895.46     3961.64     73.52 o
  -1  -2   9     3231.33     3267.15     66.58 o
   0  -2   9      345.42      349.37     13.56 o
   1  -2   9     4074.20     4093.59     88.71 o
   2  -2   9      795.30      841.00     37.71 o
   3  -2   9      833.12      839.09     36.16 o
   4  -2   9     2250.10     2338.02     62.13 o
   5  -2   9      167.52      165.22     16.42 o
   6  -2   9      910.65      888.33     36.82 o
  -8  -1   9     1294.23     1336.50     61.09 o
  -7  -1   9        3.89       10.98      8.78 o
  -6  -1   9     1360.67     1345.94     66.05 o
  -5  -1   9     1266.66     1241.26     37.63 o
  -4  -1   9     3063.01     3191.91    105.45 o
  -3  -1   9     1440.55     1412.78     29.36 o
  -2  -1   9      217.66      220.93      6.95 o
  -1  -1   9     3290.81     3277.58     77.12 o
   0  -1   9     1047.61      985.09     23.82 o
   1  -1   9     1296.61     1327.14     27.33 o
   2  -1   9     3426.26     3484.69     80.06 o
   3  -1   9       70.36       66.27      3.71 o
   4  -1   9     1330.75     1304.29     38.62 o
   5  -1   9      428.49      439.65     27.42 o
   6  -1   9      190.50      199.91     22.96 o
   7  -1   9     1175.58     1076.38     45.59 o
  -8   0   9      555.69      589.56     40.37 o
  -7   0   9      448.56      470.83     17.61 o
  -6   0   9     1080.65     1058.46     49.98 o
  -5   0   9     4664.33     4618.40    160.54 o
  -4   0   9      555.93      509.58     14.78 o
  -3   0   9     1032.57      998.29     22.42 o
  -2   0   9     5525.95     5275.76    139.68 o
  -1   0   9       12.53       16.13      1.36 o
   0   0   9     3928.99     3940.35     86.77 o
   1   0   9      171.28      180.08      4.34 o
   2   0   9     3181.17     3278.05     64.33 o
   3   0   9     2083.10     2144.74     43.56 o
   4   0   9      644.50      648.74     23.28 o
   5   0   9     2317.43     2347.95     73.61 o
   6   0   9      179.12      181.58     20.13 o
   7   0   9      344.81      317.56     16.76 o
  -8   1   9       20.13       29.83     12.60 o
  -7   1   9      865.74      978.32     31.23 o
  -6   1   9      183.50      195.65     10.43 o
  -5   1   9     4839.71     4654.86    168.28 o
  -4   1   9     5740.76     5525.69    155.04 o
  -3   1   9      456.47      484.84     11.88 o
  -2   1   9     2317.14     2219.61     39.54 o
  -1   1   9     1567.11     1622.38     51.90 o
   0   1   9     1210.50     1219.46     35.84 o
   1   1   9     2889.44     2947.73     67.32 o
   2   1   9       56.54       75.05      2.61 o
   3   1   9     2722.72     2798.70     63.72 o
   4   1   9      460.02      477.00     11.87 o
   5   1   9     1590.25     1558.14     58.28 o
   6   1   9     3340.57     3374.24    102.47 o
   7   1   9      238.17      250.12     44.09 o
  -8   2   9      745.84      672.14     46.41 o
  -7   2   9      336.04      347.08     14.37 o
  -6   2   9     2601.81     2662.14     71.33 o
  -5   2   9      684.99      694.85     30.78 o
  -4   2   9     7196.57     6888.40    123.79 o
  -3   2   9     3311.61     3100.42     69.80 o
  -2   2   9     1089.73     1036.30     24.41 o
  -1   2   9     3213.06     3189.73     69.24 o
   0   2   9      832.90      855.41     22.52 o
   1   2   9     3324.73     3352.13     76.88 o
   2   2   9     4009.58     3995.26     78.49 o
   3   2   9     1060.37     1089.82     35.45 o
   4   2   9     2470.63     2543.01     62.64 o
   5   2   9        3.40        8.74      3.34 o
   6   2   9     2402.97     2394.17    109.10 o
   7   2   9     2049.79     1889.59     72.71 o
   8   2   9       21.74       15.21      7.93 o
  -8   3   9     1564.59     1489.02    114.80 o
  -7   3   9     1347.57     1366.00     49.07 o
  -6   3   9     1289.42     1338.50     38.84 o
  -5   3   9     2969.52     2936.80     80.78 o
  -4   3   9      686.59      646.25     16.70 o
  -3   3   9     2770.33     2635.27     56.61 o
  -2   3   9      170.01      174.79      5.33 o
  -1   3   9     1378.13     1347.85     30.59 o
   0   3   9     3934.35     3885.69    117.19 o
   1   3   9      163.60      169.87      8.89 o
   2   3   9     5029.77     5093.01    103.20 o
   3   3   9      803.93      804.99     15.90 o
   4   3   9      346.32      325.88      8.82 o
   5   3   9     6448.56     6436.29    119.57 o
   6   3   9        0.44        6.35      3.67 o
   7   3   9     1642.45     1572.14     45.12 o
   8   3   9       53.23       65.13      9.40 o
  -8   4   9      345.31      372.75     29.47 o
  -7   4   9     2196.76     2348.65     69.85 o
  -6   4   9        7.59       23.99      6.61 o
  -5   4   9     2380.25     2337.13     67.88 o
  -4   4   9     1463.73     1380.99     33.93 o
  -3   4   9      296.73      294.76     10.88 o
  -2   4   9     2984.72     2851.46     48.96 o
  -1   4   9       67.28       82.29      3.09 o
   0   4   9     5242.22     5306.27    136.44 o
   1   4   9     4117.40     4012.21     82.89 o
   2   4   9      134.63      146.89      6.61 o
   3   4   9     6231.98     6118.02    113.10 o
   4   4   9       38.82       42.83      4.08 o
   5   4   9      844.24      790.33     20.09 o
   6   4   9     2890.39     2881.64     73.62 o
   7   4   9       18.16       20.24      8.52 o
   8   4   9      144.92      136.45     13.70 o
  -7   5   9     1333.25     1289.72     48.84 o
  -6   5   9      901.01      994.82     36.42 o
  -5   5   9      258.17      227.21      8.97 o
  -4   5   9     3519.18     3398.34     65.86 o
  -3   5   9     1254.61     1265.08     25.41 o
  -2   5   9     3887.85     3837.13     76.94 o
  -1   5   9     2084.39     2036.62     37.75 o
   0   5   9       67.76       72.26      2.50 o
   1   5   9     7452.50     7517.66    151.67 o
   2   5   9      144.43      147.45      5.58 o
   3   5   9      551.31      527.09     15.19 o
   4   5   9     2222.98     2180.22     50.88 o
   5   5   9      224.41      213.61      9.59 o
   6   5   9     2506.31     2435.18     66.56 o
   7   5   9      834.67      784.93     31.89 o
   8   5   9      362.16      350.28     18.49 o
  -6   6   9     1368.97     1418.90     54.04 o
  -5   6   9      837.64      891.96     24.90 o
  -4   6   9      744.57      718.46     22.40 o
  -3   6   9     2814.57     2776.39     53.49 o
  -2   6   9      293.92      323.10      7.28 o
  -1   6   9     3805.66     3795.09     80.19 o
   0   6   9     2278.38     2285.72     46.67 o
   1   6   9     1834.76     1862.12     34.52 o
   2   6   9     4576.75     4791.35     79.22 o
   3   6   9       64.82       63.52      4.22 o
   4   6   9     2431.66     2494.11     63.12 o
   5   6   9     2207.36     2168.05     45.44 o
   6   6   9       95.73       86.70     11.83 o
   7   6   9     1545.39     1508.41     43.53 o
   8   6   9      108.32      112.16     12.05 o
  -7   7   9      496.27      470.58     42.49 o
  -6   7   9       12.97       21.45      9.26 o
  -5   7   9     1911.81     2022.23     64.12 o
  -4   7   9     2425.02     2305.82     48.18 o
  -3   7   9      991.05     1069.91     27.60 o
  -2   7   9     3930.62     3944.43     88.26 o
  -1   7   9       23.73       27.33      3.53 o
   0   7   9     1958.20     1965.71     40.32 o
   1   7   9      736.31      770.53     17.07 o
   2   7   9      393.79      387.65      9.56 o
   3   7   9     3036.27     2990.88     51.31 o
   4   7   9       59.99       71.85      3.67 o
   5   7   9     3231.72     3269.37     76.09 o
   6   7   9     1143.34     1117.05     47.66 o
   7   7   9      395.89      427.20     15.95 o
   8   7   9     1544.52     1462.65     57.88 o
  -6   8   9      736.99      833.82     86.05 o
  -5   8   9      400.47      371.30     20.10 o
  -4   8   9     3450.54     3613.48    110.59 o
  -3   8   9      571.91      529.04     16.36 o
  -2   8   9     1246.80     1291.51     46.76 o
  -1   8   9     2623.25     2667.34     81.83 o
   0   8   9      270.99      264.20      9.15 o
   1   8   9     5277.19     5385.85     87.86 o
   2   8   9      956.02      934.08     26.17 o
   3   8   9     1018.09     1010.12     32.28 o
   4   8   9     2847.75     2824.44     57.73 o
   5   8   9      459.60      442.25     20.37 o
   6   8   9     2352.54     2337.29     64.36 o
   7   8   9      329.77      303.41     17.02 o
   8   8   9     1134.99     1097.26     47.43 o
  -6   9   9     1958.85     1816.62    133.36 o
  -5   9   9      554.09      566.52     22.68 o
  -4   9   9     2387.09     2328.78     68.92 o
  -3   9   9     1825.53     1865.68     77.46 o
  -2   9   9      121.84      120.32      9.70 o
  -1   9   9     2600.79     2717.57     88.22 o
   0   9   9     1763.85     1731.01     42.31 o
   1   9   9     3115.90     3154.15     58.51 o
   2   9   9     4897.58     5041.59     96.76 o
   3   9   9      121.23      115.40      7.94 o
   4   9   9     2044.07     2014.63     48.23 o
   5   9   9      492.27      491.75     16.32 o
   6   9   9      316.32      321.71     14.08 o
   7   9   9     1566.08     1505.83     49.68 o
   8   9   9        0.03       -5.51     11.53 o
  -5  10   9     2230.10     2192.97    118.60 o
  -4  10   9       34.97       48.34      9.37 o
  -3  10   9     1259.66     1238.34     47.92 o
  -2  10   9      542.25      611.12     25.07 o
  -1  10   9     2111.64     2062.00     64.56 o
   0  10   9     3609.26     3632.11     82.46 o
   1  10   9       35.00       42.21      4.63 o
   2  10   9     7846.64     8155.41    143.54 o
   3  10   9     1573.07     1648.66     46.90 o
   4  10   9     1477.15     1530.92     43.35 o
   5  10   9     4077.37     4135.10     97.96 o
   6  10   9        2.14       -3.56     10.50 o
   7  10   9      373.09      416.00     20.03 o
   8  10   9     1020.30     1003.90     87.81 o
  -4  11   9      937.39      912.71     52.09 o
  -3  11   9       75.37       81.44      9.96 o
  -2  11   9     1056.80     1083.47     41.06 o
  -1  11   9       35.90       42.72      6.46 o
   0  11   9     1234.46     1209.97     63.13 o
   1  11   9     4495.03     4486.89    128.18 o
   2  11   9        0.52        6.91      4.55 o
   3  11   9     3950.77     4144.54    101.98 o
   4  11   9       54.47       53.52      9.33 o
   5  11   9      734.37      718.83     23.32 o
   6  11   9     2367.25     2356.31     72.01 o
   7  11   9        8.74       11.90      9.37 o
  -3  12   9      679.85      639.19     31.92 o
  -2  12   9      230.62      218.96     38.03 o
  -1  12   9     2939.99     2863.14    168.48 o
   0  12   9       12.77        8.08      6.69 o
   1  12   9      370.89      351.33     15.33 o
   2  12   9     1286.08     1217.16     39.87 o
   3  12   9       19.70       29.57      5.95 o
   4  12   9      701.60      741.21     22.43 o
   5  12   9       25.14       22.63     13.99 o
   6  12   9     1151.97     1212.10     45.85 o
   7  12   9      521.18      502.84     23.75 o
  -2  13   9      403.13      338.64     18.74 o
  -1  13   9     1070.61      966.93     94.63 o
   0  13   9     2366.83     2240.92     87.93 o
   1  13   9       36.80       21.78      7.75 o
   2  13   9     1257.33     1258.82     51.64 o
   3  13   9      889.63      872.91     37.52 o
   4  13   9      424.81      433.24     20.47 o
   5  13   9     1629.86     1521.47     50.04 o
   6  13   9      120.68      101.73     12.23 o
   0  14   9     1657.94     1647.97     57.78 o
   1  14   9     1306.93     1259.55     47.55 o
   2  14   9      106.29      101.98     10.03 o
   3  14   9     2187.19     2049.33     83.36 o
   4  14   9       14.30        2.90     15.65 o
   5  14   9     1263.92     1241.32     73.05 o
  -4  -6  10      856.76      830.79     46.60 o
  -3  -6  10      241.45      209.26     30.61 o
  -2  -6  10     2260.60     2310.15    121.38 o
  -1  -6  10      118.12      132.55     11.65 o
   0  -6  10     1796.56     1837.92     65.12 o
   1  -6  10     1232.50     1116.04     64.91 o
  -6  -5  10     1458.01     1335.25     77.78 o
  -5  -5  10       50.69       43.90     16.05 o
  -4  -5  10     2095.74     1964.47    118.81 o
  -3  -5  10     1367.41     1419.02     64.13 o
  -2  -5  10      988.82      964.88     41.35 o
  -1  -5  10     1888.26     1943.30     86.40 o
   0  -5  10        0.02        5.51      5.77 o
   1  -5  10     2535.72     2621.26    102.63 o
   2  -5  10      651.03      683.91     31.47 o
  -6  -4  10      661.14      835.23     49.53 o
  -5  -4  10      589.95      517.03     72.46 o
  -4  -4  10      691.73      670.25     29.75 o
  -3  -4  10     3160.20     3199.64    105.42 o
  -2  -4  10      126.25      120.06     12.56 o
  -1  -4  10      808.18      831.62     52.82 o
   0  -4  10     1227.90     1222.39     61.43 o
   1  -4  10      122.64      142.25     13.08 o
   2  -4  10     2808.22     3055.33    105.89 o
   3  -4  10       21.01       16.53      5.99 o
   4  -4  10      615.84      661.21     24.37 o
  -7  -3  10      787.45      722.07     32.10 o
  -6  -3  10       39.72       33.94      7.90 o
  -5  -3  10     1130.32     1243.33     63.77 o
  -4  -3  10      228.57      210.03     19.66 o
  -3  -3  10     2030.53     1926.47    107.19 o
  -2  -3  10     2034.21     2010.71     82.65 o
  -1  -3  10        9.70        9.84      5.55 o
   0  -3  10     3093.80     3143.74    119.29 o
   1  -3  10     1066.45     1116.47     34.77 o
   2  -3  10      927.24      959.03     30.02 o
   3  -3  10      679.63      735.24     27.10 o
   4  -3  10       22.89       41.87      6.61 o
  -7  -2  10     1742.79     1610.60     95.65 o
  -6  -2  10     2695.55     2566.40    176.74 o
  -5  -2  10      285.38      273.78     17.16 o
  -4  -2  10     3485.37     3444.76     97.19 o
  -3  -2  10      174.43      169.31      6.65 o
  -2  -2  10     1517.30     1549.34     39.19 o
  -1  -2  10     1576.43     1553.48     42.66 o
   0  -2  10      176.87      177.06     11.68 o
   1  -2  10     3223.52     3306.65     90.77 o
   2  -2  10     1092.57     1026.17     31.87 o
   3  -2  10      770.65      808.69     23.69 o
   4  -2  10      709.29      756.23     33.83 o
   5  -2  10      143.43      159.23     11.39 o
  -7  -1  10        8.56       15.54      9.18 o
  -6  -1  10     1686.96     1569.89    123.13 o
  -5  -1  10     1000.19      983.70     43.38 o
  -4  -1  10     1929.09     1837.12     65.57 o
  -3  -1  10     3678.08     3648.03     93.38 o
  -2  -1  10       19.82       22.26      2.53 o
  -1  -1  10     2356.20     2461.55     80.51 o
   0  -1  10     1568.94     1515.83     34.30 o
   1  -1  10     1500.17     1399.00     31.75 o
   2  -1  10     2623.01     2769.11     68.32 o
   3  -1  10       22.47       18.59      3.53 o
   4  -1  10     1174.30     1235.97     37.72 o
   5  -1  10      610.27      658.53     23.94 o
   6  -1  10      209.26      217.04     13.52 o
  -8   0  10      791.28      731.59     52.11 o
  -7   0  10     1539.54     1438.41    110.28 o
  -6   0  10       15.36       27.88      9.07 o
  -5   0  10     3513.42     3414.74     94.80 o
  -4   0  10     1492.68     1450.74     47.37 o
  -3   0  10     1381.39     1281.30     56.46 o
  -2   0  10     2031.52     1994.84     53.03 o
  -1   0  10       88.80       72.48     12.31 o
   0   0  10     4587.28     4534.28    121.99 o
   1   0  10      449.35      510.60     23.86 o
   2   0  10     2081.68     2116.11     45.28 o
   3   0  10     2517.82     2571.39     77.38 o
   4   0  10      541.67      553.39     19.08 o
   5   0  10     2904.43     3059.89     76.21 o
   6   0  10      459.20      486.30     33.63 o
  -8   1  10       24.84       24.02      8.63 o
  -7   1  10     2245.37     2128.68     88.58 o
  -6   1  10      376.27      399.40     32.45 o
  -5   1  10       18.05       27.18      5.22 o
  -4   1  10     1412.10     1369.60     38.12 o
  -3   1  10      819.73      761.29     21.74 o
  -2   1  10     1606.33     1560.85     44.41 o
  -1   1  10      797.32      799.33     31.64 o
   0   1  10     3152.77     3025.48    119.45 o
   1   1  10     2773.56     2798.64     87.95 o
   2   1  10       43.02       52.20      9.04 o
   3   1  10     3367.05     3585.55     83.06 o
   4   1  10     1199.81     1198.79     53.12 o
   5   1  10     1844.47     1952.14     94.73 o
   6   1  10     1203.22     1184.72     65.25 o
   7   1  10       92.00       98.71     20.76 o
  -7   2  10      296.47      295.16     16.61 o
  -6   2  10     2576.63     2748.52    108.09 o
  -5   2  10        9.76       11.31      7.13 o
  -4   2  10     4607.27     4383.05    115.00 o
  -3   2  10     6538.28     6197.56    179.03 o
  -2   2  10      560.38      552.08     16.03 o
  -1   2  10     3624.54     3454.75     85.68 o
   0   2  10      330.62      310.15     25.58 o
   1   2  10     2663.54     2676.05     83.18 o
   2   2  10     1616.18     1718.99     55.50 o
   3   2  10      116.15      115.95      3.89 o
   4   2  10     2906.11     3027.49     72.67 o
   5   2  10       84.06       86.88     13.92 o
   6   2  10     1275.19     1344.37     48.92 o
   7   2  10     1017.60      976.78     39.00 o
  -7   3  10      266.37      287.50     34.80 o
  -6   3  10     1071.89     1135.76     85.81 o
  -5   3  10      881.89      850.95     28.00 o
  -4   3  10        7.52        7.24      3.01 o
  -3   3  10    12013.49    11489.48    232.37 o
  -2   3  10     7824.29     7653.28    208.71 o
  -1   3  10      811.70      851.83     36.39 o
   0   3  10     3234.24     3247.38     74.31 o
   1   3  10       59.86       58.67      6.87 o
   2   3  10     2873.85     3061.00     79.55 o
   3   3  10      284.61      293.72      7.98 o
   4   3  10     1258.44     1324.64     24.93 o
   5   3  10     1827.37     1823.69     41.94 o
   6   3  10        7.66       13.99      6.24 o
   7   3  10     1469.88     1448.82     95.98 o
  -7   4  10     1438.57     1512.87     65.93 o
  -6   4  10       93.92       74.68      9.11 o
  -5   4  10     1112.99     1180.74     33.45 o
  -4   4  10      664.81      645.42     27.25 o
  -3   4  10     1794.75     1766.14     40.14 o
  -2   4  10     7977.66     7901.06    159.22 o
  -1   4  10       71.67       72.33      4.30 o
   0   4  10     2925.39     2969.91     74.59 o
   1   4  10     2405.99     2501.36     55.31 o
   2   4  10       97.08      113.56     10.32 o
   3   4  10     1693.95     1653.77     65.86 o
   4   4  10     1149.96     1080.13     23.60 o
   5   4  10     2001.40     1887.75     43.20 o
   6   4  10     1424.16     1357.91     44.18 o
   7   4  10       45.46       40.08      7.05 o
   8   4  10     2053.56     1949.56     79.11 o
  -7   5  10      989.03     1079.98     75.63 o
  -6   5  10      782.13      771.70     34.79 o
  -5   5  10       17.39       26.37      6.06 o
  -4   5  10     3099.39     3063.75     66.71 o
  -3   5  10     1462.90     1397.00     29.76 o
  -2   5  10     1263.75     1234.01     23.49 o
  -1   5  10       43.70       57.93      3.27 o
   0   5  10      864.04      805.12     29.44 o
   1   5  10     4528.03     4748.23    110.18 o
   2   5  10     2357.18     2444.27     68.47 o
   3   5  10     4430.30     4587.81     99.35 o
   4   5  10      327.04      325.60     10.36 o
   5   5  10      228.96      213.71     12.97 o
   6   5  10     1847.31     1736.19     48.42 o
   7   5  10      646.06      632.68     22.76 o
   8   5  10      233.08      210.36     14.95 o
  -7   6  10       27.52       24.10     12.05 o
  -6   6  10     1349.17     1345.73     63.35 o
  -5   6  10     1262.10     1274.40     37.43 o
  -4   6  10      181.11      186.43     13.45 o
  -3   6  10     5320.16     5260.52     99.54 o
  -2   6  10      193.01      213.49      6.87 o
  -1   6  10       20.57       30.67      3.31 o
   0   6  10       94.27       99.60      5.22 o
   1   6  10     1392.11     1418.89     28.22 o
   2   6  10     4493.61     4448.54    151.07 o
   3   6  10      216.45      224.15     12.68 o
   4   6  10     3003.75     2901.38     97.05 o
   5   6  10     2603.80     2491.45     98.24 o
   6   6  10       79.90       82.62     10.76 o
   7   6  10     2210.09     2196.65     83.60 o
   8   6  10      178.19      126.06     13.67 o
  -6   7  10       11.14       14.62     10.80 o
  -5   7  10     2616.39     2756.47    159.47 o
  -4   7  10      560.99      532.12     26.66 o
  -3   7  10      477.14      523.65     18.34 o
  -2   7  10     5610.36     5578.95    140.37 o
  -1   7  10      199.20      191.19      5.92 o
   0   7  10     3109.67     3111.15     68.42 o
   1   7  10     3254.94     3364.12     87.63 o
   2   7  10     1264.78     1301.93     25.22 o
   3   7  10     3670.63     3705.37     97.82 o
   4   7  10      271.63      269.12      8.82 o
   5   7  10     1985.44     1880.63     71.18 o
   6   7  10     1228.05     1184.95     48.40 o
   7   7  10      356.14      343.41     17.35 o
   8   7  10     1183.55     1111.38     66.57 o
  -6   8  10      906.85      808.04     56.20 o
  -5   8  10      650.04      693.50     41.36 o
  -4   8  10     2472.12     2701.63     78.89 o
  -3   8  10       11.16       18.18      6.13 o
  -2   8  10     1586.74     1698.54     92.98 o
  -1   8  10     2432.03     2563.63     58.19 o
   0   8  10      984.10     1009.87     34.63 o
   1   8  10     9700.58    10063.59    168.36 o
   2   8  10     1374.80     1443.50     29.61 o
   3   8  10     1698.98     1693.79     39.25 o
   4   8  10     2433.70     2413.57    112.72 o
   5   8  10      223.42      234.51     18.59 o
   6   8  10     2334.48     2228.89     72.61 o
   7   8  10      512.48      527.92     23.89 o
   8   8  10      992.09      891.44     64.30 o
  -5   9  10      139.06      176.49     19.95 o
  -4   9  10     2902.26     3205.62    186.03 o
  -3   9  10     1178.45     1281.67     60.87 o
  -2   9  10        6.57       10.62      7.79 o
  -1   9  10     3853.03     3737.64    116.67 o
   0   9  10      447.86      445.18     15.92 o
   1   9  10     4878.53     5047.80    102.05 o
   2   9  10     2996.76     3086.51     57.77 o
   3   9  10        6.30        6.02      3.23 o
   4   9  10     1763.75     1700.33     70.82 o
   5   9  10      581.95      605.86     20.08 o
   6   9  10      579.43      589.28     24.27 o
   7   9  10      784.71      800.62     34.94 o
   8   9  10        3.59      -16.35     16.12 o
  -4  10  10        6.27       26.89      8.08 o
  -3  10  10     1974.14     2064.10     96.07 o
  -2  10  10     1654.48     1608.75     57.50 o
  -1  10  10      383.58      382.59     17.16 o
   0  10  10     2115.72     2130.35     59.91 o
   1  10  10       92.52       90.04      7.16 o
   2  10  10     1619.69     1609.92     42.18 o
   3  10  10      639.67      686.99     21.22 o
   4  10  10     1901.81     1994.39     53.99 o
   5  10  10     2105.09     2161.47     86.37 o
   6  10  10        1.50        9.07      9.55 o
   7  10  10     1247.53     1206.84     50.75 o
  -4  11  10     1656.47     1650.33    126.48 o
  -3  11  10       26.23       37.83      8.56 o
  -2  11  10     1740.87     1649.01    147.23 o
  -1  11  10      308.46      301.60     14.85 o
   0  11  10     1703.11     1678.03     60.12 o
   1  11  10     1046.43     1011.37     38.23 o
   2  11  10      362.12      376.87     19.99 o
   3  11  10     1953.81     2018.83     54.91 o
   4  11  10     1495.34     1537.81     45.07 o
   5  11  10     1731.05     1732.31     67.19 o
   6  11  10      806.43      796.01     34.20 o
   7  11  10        3.55       -0.59     18.14 o
  -2  12  10      294.83      296.44     22.49 o
  -1  12  10     1277.17     1373.44     77.88 o
   0  12  10        0.98       26.30     13.33 o
   1  12  10     2268.78     2197.65    110.05 o
   2  12  10     1590.42     1683.17     58.48 o
   3  12  10       46.37       48.49      6.28 o
   4  12  10     2404.10     2303.96    113.24 o
   5  12  10      748.71      710.85     46.59 o
   6  12  10      832.34      772.92     57.41 o
   0  13  10      509.66      497.07     33.30 o
   1  13  10       28.85       39.23     10.40 o
   2  13  10     2840.96     2774.70    162.01 o
   3  13  10      966.50      991.95     63.68 o
   4  13  10     1308.32     1225.63     51.64 o
   5  13  10     2311.11     2212.34     86.55 o
   1  14  10     1097.43     1048.85     61.15 o
   2  14  10      295.12      277.73     21.13 o
   3  14  10     1831.90     1623.21    102.28 o
   4  14  10       28.96       47.79     12.27 o
  -4  -5  11     1486.72     1406.95     60.00 o
  -3  -5  11      378.92      377.44     28.67 o
  -2  -5  11      891.26      818.71     59.40 o
  -1  -5  11     1313.33     1254.16     91.42 o
   0  -5  11      161.20      170.43      9.52 o
  -5  -4  11     1523.76     1384.68    163.87 o
  -4  -4  11        9.10       18.22     13.52 o
  -3  -4  11     1511.16     1571.52    152.54 o
  -2  -4  11        2.54       12.08      7.13 o
  -1  -4  11      265.09      289.78     15.69 o
   0  -4  11     1195.01     1351.41     43.50 o
   1  -4  11      278.76      253.44     14.59 o
   2  -4  11     1927.41     1958.74     73.75 o
  -6  -3  11        0.54        4.41      8.93 o
  -5  -3  11     1831.28     1726.89    143.36 o
  -4  -3  11      725.72      732.53     33.57 o
  -3  -3  11     1459.94     1420.09     57.47 o
  -2  -3  11      832.93      896.07     49.62 o
  -1  -3  11        3.75       -7.05     10.76 o
   0  -3  11     1332.99     1393.94     54.52 o
   1  -3  11     1092.01     1156.75     47.17 o
   2  -3  11      689.29      692.17     28.79 o
   3  -3  11      992.35     1018.14     51.61 o
  -6  -2  11      737.98      760.27     61.26 o
  -5  -2  11      837.66      811.51     49.40 o
  -4  -2  11     2150.83     2225.24    105.39 o
  -3  -2  11       97.81      103.41      8.60 o
  -2  -2  11     3349.67     3090.14    104.80 o
  -1  -2  11     2858.08     2724.59    121.03 o
   0  -2  11      115.81      145.78     16.97 o
   1  -2  11     3236.51     3354.93    115.12 o
   2  -2  11      505.15      514.62     17.20 o
   3  -2  11      615.47      644.37     57.43 o
   4  -2  11     1023.93     1049.54     48.08 o
  -7  -1  11        2.10       10.62     10.62 o
  -6  -1  11     1221.70     1305.04    116.00 o
  -5  -1  11       24.72       40.88      7.09 o
  -4  -1  11     1126.41     1191.06     43.28 o
  -3  -1  11     1511.51     1517.41     64.93 o
  -2  -1  11      110.03       94.86      6.43 o
  -1  -1  11     3621.69     3383.17    150.32 o
   0  -1  11     1406.59     1360.57     48.83 o
   1  -1  11      590.82      631.39     39.75 o
   2  -1  11     3773.42     3925.81    103.58 o
   3  -1  11       43.99       44.15      5.69 o
   4  -1  11     1233.29     1370.82     44.94 o
   5  -1  11      168.08      163.57      9.44 o
  -7   0  11      752.54      762.33     33.65 o
  -6   0  11        3.62       12.71     11.61 o
  -5   0  11     1193.81     1191.26     44.86 o
  -4   0  11      383.28      383.13     56.97 o
  -3   0  11     1898.26     1839.23     69.10 o
  -2   0  11     1913.83     1820.22     65.39 o
  -1   0  11      144.60      165.88     12.79 o
   0   0  11     3812.23     3637.17    110.01 o
   1   0  11       15.15       42.79     17.37 o
   2   0  11     1065.97     1170.72     44.68 o
   3   0  11     2274.83     2383.62     69.17 o
   4   0  11      262.84      245.25     15.65 o
   5   0  11     1581.89     1774.18     57.66 o
  -7   1  11     2101.08     2039.29    129.74 o
  -6   1  11     1300.06     1340.26     56.94 o
  -5   1  11     1232.34     1243.55     45.57 o
  -4   1  11     1663.35     1523.80     44.46 o
  -3   1  11      370.87      384.72     15.51 o
  -2   1  11     3670.94     3530.35    149.34 o
  -1   1  11      231.82      249.03     23.04 o
   0   1  11      571.87      634.84     37.32 o
   1   1  11     1291.29     1376.69     64.91 o
   2   1  11        0.26       13.70      7.75 o
   3   1  11     1983.61     2133.89     60.12 o
   4   1  11     1244.38     1278.82     53.04 o
   5   1  11     1462.00     1432.22     55.48 o
   6   1  11     1217.30     1160.94     71.98 o
  -7   2  11      643.68      611.65     32.54 o
  -6   2  11     1599.45     1613.34     60.83 o
  -5   2  11      571.76      603.88     35.92 o
  -4   2  11     4205.48     4020.30    146.05 o
  -3   2  11     4169.38     3949.87     98.49 o
  -2   2  11     2194.38     2115.70     89.30 o
  -1   2  11     6385.96     6363.51    165.43 o
   0   2  11       32.05       37.83      9.84 o
   1   2  11     1839.20     1947.42     69.37 o
   2   2  11     2339.85     2511.38    113.22 o
   3   2  11      157.14      147.18     11.61 o
   4   2  11     2636.80     2790.29     77.71 o
   5   2  11       18.17       17.93     12.27 o
   6   2  11      967.96     1041.57     37.74 o
  -7   3  11      397.76      386.93     46.53 o
  -6   3  11     1317.23     1342.80     62.50 o
  -5   3  11     1760.67     1784.15     61.04 o
  -4   3  11      198.89      167.95     11.76 o
  -3   3  11     2714.24     2621.86     65.41 o
  -2   3  11     1269.37     1160.05     57.73 o
  -1   3  11     2505.18     2406.73    148.12 o
   0   3  11     2958.67     2837.59    123.77 o
   1   3  11        1.66       12.45      7.35 o
   2   3  11     3257.52     3431.33     99.86 o
   3   3  11     1009.68     1038.66     63.48 o
   4   3  11      856.07      892.51     22.88 o
   5   3  11     2494.03     2571.30     72.22 o
   6   3  11        3.85       -4.19      9.26 o
   7   3  11     1422.98     1410.88     62.47 o
  -7   4  11     1360.98     1422.04     59.18 o
  -6   4  11       19.49       19.50      9.55 o
  -5   4  11      707.30      667.82     33.17 o
  -4   4  11      331.90      301.07     16.91 o
  -3   4  11     1061.86     1030.18     25.98 o
  -2   4  11     1407.56     1346.45     29.28 o
  -1   4  11       53.10       50.47      8.56 o
   0   4  11     2124.23     2103.65     64.99 o
   1   4  11     2045.87     2045.60     78.40 o
   2   4  11      739.02      747.32     30.20 o
   3   4  11     2490.40     2591.30     93.03 o
   4   4  11       31.41       37.98      5.77 o
   5   4  11     1052.71     1015.00     33.23 o
   6   4  11     1348.77     1301.04     44.25 o
   7   4  11        1.37        4.41      5.44 o
  -6   5  11      736.68      688.47     33.83 o
  -5   5  11      144.92      140.34      8.41 o
  -4   5  11     1328.25     1311.19     39.61 o
  -3   5  11      224.88      220.03     12.42 o
  -2   5  11     2171.45     2099.75     49.50 o
  -1   5  11     3409.80     3454.22     69.07 o
   0   5  11      399.71      376.64     17.98 o
   1   5  11     1507.46     1590.45     42.96 o
   2   5  11     1507.01     1559.94     61.52 o
   3   5  11      763.37      733.68     52.09 o
   4   5  11      967.32      997.65     56.99 o
   5   5  11        3.07        3.67      3.38 o
   6   5  11     1157.05     1164.17     42.28 o
   7   5  11      626.42      593.77     28.53 o
  -6   6  11     1551.49     1692.77    117.34 o
  -5   6  11      417.61      426.81     18.01 o
  -4   6  11      418.41      412.08     15.29 o
  -3   6  11     3457.06     3281.54     91.25 o
  -2   6  11      512.63      501.78     15.44 o
  -1   6  11     3451.32     3622.50     76.46 o
   0   6  11     5007.81     4916.60    117.01 o
   1   6  11       66.57       76.81      9.77 o
   2   6  11     4698.60     5249.12    142.32 o
   3   6  11       60.65       61.24      3.31 o
   4   6  11      581.51      594.23     23.35 o
   5   6  11     1472.23     1484.73    120.38 o
   6   6  11       98.08       80.23     20.50 o
   7   6  11     1242.91     1179.67     75.92 o
  -6   7  11       43.63       29.24     11.46 o
  -5   7  11     2676.92     2691.70    162.15 o
  -4   7  11      509.68      531.98     18.60 o
  -3   7  11     1375.16     1421.47     45.73 o
  -2   7  11     5060.33     5072.37    114.58 o
  -1   7  11      105.51      100.15      4.81 o
   0   7  11     4822.61     4958.94     91.48 o
   1   7  11      164.83      162.33      5.03 o
   2   7  11      802.25      827.95     34.32 o
   3   7  11     5849.59     5898.82    536.85 o
   4   7  11        0.52        3.97      5.25 o
   5   7  11     3213.46     3067.43    115.27 o
   6   7  11     1206.24     1138.17     46.30 o
   7   7  11      707.58      661.84     27.03 o
  -5   8  11      557.29      580.70     34.81 o
  -4   8  11     2180.24     2304.67    111.65 o
  -3   8  11      432.73      400.58     45.91 o
  -2   8  11     1998.53     2143.59     63.33 o
  -1   8  11     2122.99     2169.45     70.06 o
   0   8  11      187.00      205.54     10.32 o
   1   8  11     1651.57     1618.32     49.52 o
   2   8  11      368.17      378.91     18.75 o
   3   8  11     4272.15     4359.37    116.78 o
   4   8  11     2320.76     2318.27     61.26 o
   5   8  11      328.90      315.65     32.86 o
   6   8  11     3119.77     2913.78    111.04 o
   7   8  11      297.38      303.24     20.73 o
  -4   9  11     2434.55     2479.60     89.27 o
  -3   9  11     1480.72     1529.24     64.43 o
  -2   9  11      100.10      111.72     31.19 o
  -1   9  11     1781.81     1873.55     71.33 o
   0   9  11      280.08      253.68     12.24 o
   1   9  11      701.24      691.85     35.45 o
   2   9  11      932.79      940.48     43.78 o
   3   9  11        6.65        4.19      6.54 o
   4   9  11     3383.29     3371.55    102.30 o
   5   9  11      446.37      470.24     40.14 o
   6   9  11      624.29      578.79     26.69 o
   7   9  11      958.41     1024.34     64.67 o
  -4  10  11        9.63       13.48      7.64 o
  -3  10  11     2090.77     2158.25     85.64 o
  -2  10  11     1234.99     1242.54    114.57 o
  -1  10  11      505.91      509.63     30.88 o
   0  10  11     2638.71     2621.64    100.91 o
   1  10  11        8.12        8.23      6.02 o
   2  10  11     1123.94     1115.48     55.31 o
   3  10  11     2717.61     2696.05     89.41 o
   4  10  11      412.64      387.26     16.83 o
   5  10  11     1165.24     1203.19     71.76 o
   6  10  11      150.68      123.85     11.21 o
   7  10  11      504.59      486.02     25.58 o
  -3  11  11      100.38       93.68     20.28 o
  -2  11  11     1553.42     1622.98     97.39 o
  -1  11  11      258.51      259.61     20.21 o
   0  11  11     1092.58     1094.56     52.91 o
   1  11  11     2275.28     2324.09    114.70 o
   2  11  11       52.71       52.05     10.54 o
   3  11  11     3241.40     3499.63     98.93 o
   4  11  11     3194.76     3219.75    113.35 o
   5  11  11      778.37      788.59     55.75 o
   6  11  11     1009.72      916.75     63.83 o
  -2  12  11      538.81      535.71     36.91 o
  -1  12  11     1792.96     1836.58    113.52 o
   0  12  11       58.56       56.42     10.58 o
   1  12  11     2264.21     2198.91    130.68 o
   2  12  11      775.52      836.70     49.69 o
   3  12  11      147.07      149.23     16.35 o
   4  12  11     2345.49     2393.52     89.14 o
   5  12  11      373.67      369.76     18.85 o
   6  12  11      558.50      556.57     25.99 o
   0  13  11     1890.21     1821.53    119.46 o
   1  13  11        8.20        7.53     13.30 o
   2  13  11     2187.63     2133.35    121.99 o
   3  13  11       59.19       36.26     13.44 o
   4  13  11      185.85      194.76     14.07 o
  -2  -4  12      161.64      118.34     17.71 o
  -1  -4  12      337.52      304.98     18.26 o
   0  -4  12      492.71      400.40     30.99 o
  -4  -3  12      716.31      697.87     29.34 o
  -3  -3  12      841.65      739.10     46.82 o
  -2  -3  12     1365.60     1420.57     73.95 o
  -1  -3  12       10.10        9.37      9.48 o
   0  -3  12     1121.33     1120.76     70.46 o
   1  -3  12      409.85      436.85     34.59 o
   2  -3  12     1239.05     1383.05     81.55 o
  -5  -2  12      414.03      405.03     43.92 o
  -4  -2  12     1976.81     1920.23     71.04 o
  -3  -2  12      377.49      326.03     16.61 o
  -2  -2  12     1764.13     1793.98     90.91 o
  -1  -2  12      577.78      590.19     26.99 o
   0  -2  12      468.16      541.30     37.35 o
   1  -2  12     2284.15     2352.09    134.70 o
   2  -2  12      336.02      363.82     30.65 o
   3  -2  12      811.83      773.98     31.08 o
  -5  -1  12      850.65      835.44     73.30 o
  -4  -1  12      421.28      384.53     23.19 o
  -3  -1  12     2945.91     2850.43    111.42 o
  -2  -1  12        0.62       31.63     16.90 o
  -1  -1  12     1778.42     1694.00     58.76 o
   0  -1  12      327.93      338.36     17.16 o
   1  -1  12      765.85      854.47     50.42 o
   2  -1  12     2153.36     2245.51     85.10 o
   3  -1  12      161.94      167.72     15.54 o
   4  -1  12     1048.20     1147.81     65.04 o
  -6   0  12        4.50       15.24      8.56 o
  -5   0  12     2392.60     2337.01     95.90 o
  -4   0  12      149.07      144.72     20.79 o
  -3   0  12     1692.14     1593.57     54.70 o
  -2   0  12     1178.61     1260.07     62.46 o
  -1   0  12      347.26      339.85     36.31 o
   0   0  12     3142.34     3075.99     91.29 o
   1   0  12     1172.67     1034.14     54.40 o
   2   0  12     1244.73     1292.97     60.51 o
   3   0  12     1539.20     1669.49     63.70 o
   4   0  12      147.73      143.69     13.85 o
  -6   1  12     1402.01     1318.03    102.88 o
  -5   1  12     1240.90     1140.20     57.71 o
  -4   1  12     1442.93     1353.99     72.72 o
  -3   1  12       25.95       29.06      6.28 o
  -2   1  12     2551.25     2529.21     82.53 o
  -1   1  12      319.05      335.91     18.01 o
   0   1  12     2976.66     2857.10    107.26 o
   1   1  12     2099.75     2016.62    100.20 o
   2   1  12      252.38      229.22     20.06 o
   3   1  12     1341.46     1448.99     68.73 o
   4   1  12      886.34      873.33     37.81 o
   5   1  12     1085.60     1196.43     46.69 o
  -6   2  12     2394.56     2330.75    225.91 o
  -5   2  12       48.06       30.86      7.49 o
  -4   2  12     1618.05     1646.69     71.74 o
  -3   2  12      498.13      510.04     25.29 o
  -2   2  12      639.10      636.08     25.45 o
  -1   2  12     5338.29     5211.72    244.29 o
   0   2  12       56.19       46.47      9.04 o
   1   2  12     3772.56     3847.85    189.43 o
   2   2  12     1502.25     1571.92     51.96 o
   3   2  12      328.37      332.82     17.46 o
   4   2  12     2242.06     2434.92    100.46 o
   5   2  12       74.32       85.19     16.27 o
  -6   3  12      413.24      392.60     40.61 o
  -5   3  12     2398.21     2231.85     90.96 o
  -4   3  12      567.06      566.45     19.71 o
  -3   3  12     1430.04     1440.24     45.88 o
  -2   3  12     2333.60     2272.38     71.37 o
  -1   3  12     1252.93     1244.50     44.29 o
   0   3  12     4720.95     4554.14    211.01 o
   1   3  12       28.97       -3.97     15.91 o
   2   3  12     1047.53     1171.09     74.52 o
   3   3  12      223.53      292.64     20.61 o
   4   3  12     1244.14     1271.63     48.77 o
   5   3  12     1334.84     1321.80     75.79 o
   6   3  12       52.86       84.34     16.71 o
  -6   4  12       41.06       28.84      7.38 o
  -5   4  12      853.80      881.49     32.81 o
  -4   4  12      806.06      830.12     27.99 o
  -3   4  12      118.47      115.06      7.86 o
  -2   4  12     1466.23     1449.58     49.86 o
  -1   4  12      927.36      918.90     33.81 o
   0   4  12     2051.67     2094.89     90.59 o
   1   4  12     1262.28     1378.29     67.45 o
   2   4  12       32.28       44.26      7.86 o
   3   4  12      993.15     1137.83     34.11 o
   4   4  12      156.80      191.89     19.25 o
   5   4  12     1581.99     1550.82     63.26 o
   6   4  12     1399.06     1466.06    110.98 o
  -6   5  12     1533.61     1675.15     74.55 o
  -5   5  12       28.61       31.74      5.36 o
  -4   5  12     1734.06     1732.84     64.90 o
  -3   5  12     1176.03     1130.02     33.42 o
  -2   5  12     1590.93     1519.34     44.31 o
  -1   5  12     2204.37     2282.28     73.13 o
   0   5  12       19.06       25.23      8.12 o
   1   5  12     2635.55     2700.31     85.07 o
   2   5  12      940.40      933.88     35.87 o
   3   5  12      643.51      700.80     23.68 o
   4   5  12     1870.64     1648.76     78.45 o
   5   5  12       18.03       17.89      3.89 o
   6   5  12      712.09      769.37     47.55 o
  -5   6  12      456.95      464.97     23.78 o
  -4   6  12      367.49      371.61     14.15 o
  -3   6  12     2851.21     2973.50     82.90 o
  -2   6  12       15.98       17.08      2.68 o
  -1   6  12     2821.85     2765.53    128.69 o
   0   6  12     1425.44     1426.12     81.31 o
   1   6  12      105.82      111.02     11.09 o
   2   6  12     3278.54     3430.28    103.12 o
   3   6  12      220.03      222.45     18.92 o
   4   6  12     2876.05     2905.91    135.90 o
   5   6  12     2040.33     1881.19    192.63 o
   6   6  12      234.26      198.82     11.46 o
  -5   7  12     1443.05     1361.16     96.52 o
  -4   7  12      590.91      599.61     26.65 o
  -3   7  12     1750.91     1716.74     49.92 o
  -2   7  12     1846.50     1923.17     67.28 o
  -1   7  12      223.47      227.01     10.95 o
   0   7  12     5309.61     5148.54    214.54 o
   1   7  12     2219.68     2224.42     98.76 o
   2   7  12     1852.24     1898.92     62.39 o
   3   7  12     1206.37     1203.21     66.59 o
   4   7  12        6.81        9.95      4.11 o
   5   7  12     2968.78     2851.40    175.13 o
   6   7  12      379.48      301.08     25.29 o
  -5   8  12      344.67      370.07     30.76 o
  -4   8  12     2362.41     2137.51    144.41 o
  -3   8  12       12.06       20.42      7.64 o
  -2   8  12     1627.54     1678.02     50.61 o
  -1   8  12      767.31      763.87     53.48 o
   0   8  12      345.47      359.92     13.97 o
   1   8  12     3037.35     3075.89    139.18 o
   2   8  12     1566.88     1590.23     75.54 o
   3   8  12     3063.16     3148.96    280.47 o
   4   8  12      871.77      811.61     35.13 o
   5   8  12      141.14      136.41     32.29 o
   6   8  12     1896.43     1915.58    228.14 o
  -4   9  12     1190.54     1318.67    154.22 o
  -3   9  12     2544.85     2649.56    224.04 o
  -2   9  12      529.60      470.93     31.36 o
  -1   9  12     1525.27     1741.39     60.39 o
   0   9  12     1466.99     1451.84     71.84 o
   1   9  12     1561.31     1513.75     72.11 o
   3   9  12      202.58      216.97     45.05 o
   4   9  12     1948.97     2075.96    199.05 o
   5   9  12      869.80      824.20     61.72 o
   6   9  12      106.66       99.59      8.93 o
  -3  10  12     1548.65     1671.46    150.00 o
  -2  10  12     1361.38     1325.34     65.19 o
  -1  10  12      447.15      448.40     45.06 o
   0  10  12     2910.18     2880.49    138.59 o
   1  10  12      359.93      401.96     22.09 o
   2  10  12      398.70      373.54     25.43 o
   3  10  12      205.10      225.86     13.08 o
   4  10  12     1154.32     1161.52     45.81 o
   5  10  12     2839.15     2905.55    144.70 o
   6  10  12       25.01       18.70      7.31 o
  -2  11  12     1731.28     1792.42     66.14 o
  -1  11  12      648.53      695.58     40.56 o
   0  11  12     1018.28      978.95     62.54 o
   1  11  12     1558.81     1583.16     92.20 o
   2  11  12       68.71       55.32      8.01 o
   3  11  12      576.34      604.08     26.99 o
   4  11  12      573.07      510.28     31.29 o
   5  11  12     1333.06     1201.34     76.04 o
  -1  12  12     2120.17     2210.37    135.16 o
   0  12  12       58.27       63.55     12.64 o
   1  12  12     1752.53     1739.89    103.05 o
   2  12  12      598.83      625.48     38.42 o
   3  12  12      398.54      345.37     25.98 o
   4  12  12     2059.23     2183.03     83.27 o
   5  12  12     1320.27     1224.37     50.57 o
   2  13  12     1772.75     1767.45     99.95 o
   3  13  12      371.80      358.87     26.39 o
  -3  -2  13      113.87       75.13     16.38 o
  -2  -2  13      701.91      644.02     41.07 o
  -1  -2  13     1195.20     1164.20     45.74 o
   0  -2  13      258.58      216.94     48.94 o
   1  -2  13     1694.80     1578.68     95.82 o
  -4  -1  13      848.97      803.59     54.03 o
  -3  -1  13     2266.86     2080.14    120.82 o
  -2  -1  13        5.06       -1.03     13.26 o
  -1  -1  13     1454.16     1371.85     55.70 o
   0  -1  13     1145.39      971.98     38.34 o
   1  -1  13      605.03      575.81     36.73 o
   2  -1  13     1439.45     1413.64     76.35 o
  -4   0  13      107.85       68.73     15.25 o
  -3   0  13     1790.62     1630.98    103.43 o
  -2   0  13     1887.62     1778.48     68.93 o
  -1   0  13      268.85      294.34     19.14 o
   0   0  13     2874.10     2896.79    102.51 o
   1   0  13      229.73      182.32     20.61 o
   2   0  13     1262.95     1251.15     74.34 o
   3   0  13      815.57      858.94     36.33 o
  -5   1  13     1214.82     1139.82     77.57 o
  -4   1  13     1167.42     1179.88     63.29 o
  -3   1  13        9.43       10.17      8.78 o
  -2   1  13     1494.98     1656.46     82.66 o
  -1   1  13     1087.05     1091.86     44.41 o
   0   1  13     1676.31     1609.47     63.20 o
   1   1  13     1153.66     1134.60     67.97 o
   2   1  13       39.70       30.89     15.50 o
   3   1  13      981.39      989.97     57.90 o
   4   1  13      394.60      425.67     65.35 o
  -4   2  13     1472.55     1389.47     85.23 o
  -3   2  13      756.57      756.77     33.54 o
  -2   2  13      295.92      254.96     14.88 o
  -1   2  13     3067.69     2991.57    187.29 o
   0   2  13      271.40      252.12     24.51 o
   1   2  13     2585.91     2624.19    115.87 o
   2   2  13      675.10      752.08     35.01 o
   3   2  13       82.70       80.16     33.94 o
   4   2  13     2284.27     2421.83     94.36 o
  -5   3  13     1034.07      983.69     46.13 o
  -4   3  13        0.54        0.84      8.19 o
  -3   3  13     1701.83     1679.09     63.35 o
  -2   3  13      288.20      266.50     14.70 o
  -1   3  13      462.43      458.65     20.84 o
   0   3  13     4375.42     4156.69    202.41 o
   1   3  13      127.93      173.70     18.44 o
   2   3  13     2489.49     2787.56     82.14 o
   3   3  13     1371.87     1295.31     79.22 o
   4   3  13      481.74      532.44     35.44 o
   5   3  13     1358.20     1558.70     86.31 o
  -5   4  13     2750.71     2703.57     99.29 o
  -4   4  13      824.73      754.92     50.86 o
  -3   4  13       54.37       44.41      8.85 o
  -2   4  13     1368.84     1429.04     50.40 o
  -1   4  13        2.43        4.89     11.57 o
   0   4  13      885.92      899.61     45.84 o
   1   4  13     2264.95     2140.47     94.87 o
   2   4  13      156.86      211.26     22.78 o
   3   4  13     2057.08     2252.54     83.95 o
   4   4  13      322.59      380.69     30.36 o
   5   4  13     1424.52     1589.71     83.49 o
  -5   5  13        0.48        1.91      6.02 o
  -4   5  13     2052.98     2000.10     83.87 o
  -3   5  13      528.29      476.88     23.60 o
  -2   5  13      897.92      930.13     36.27 o
  -1   5  13     1823.35     1820.01     78.66 o
   0   5  13        3.36       13.48     10.98 o
   1   5  13     2464.04     2576.22     93.21 o
   2   5  13     1371.05     1388.54     43.37 o
   3   5  13      568.96      612.07     21.32 o
   4   5  13     1771.30     1860.52     71.64 o
   5   5  13       96.57       92.28     11.57 o
  -5   6  13     1153.05     1241.84     74.18 o
  -4   6  13      435.95      387.33     16.03 o
  -3   6  13     2452.29     2506.22    101.67 o
  -2   6  13        0.77        0.00     10.28 o
  -1   6  13     2453.35     2538.90     82.80 o
   0   6  13     2701.41     2815.01     85.53 o
   1   6  13      114.21      127.33     12.23 o
   2   6  13     2679.43     2828.41    139.06 o
   3   6  13        6.28       12.71      9.00 o
   4   6  13      709.02      761.81     45.23 o
   5   6  13      630.16      661.06     61.25 o
  -4   7  13      894.58      894.18     42.59 o
  -3   7  13     1818.37     1813.87     70.10 o
  -2   7  13     1616.02     1647.85     80.36 o
  -1   7  13      132.58      134.43     11.21 o
   0   7  13     3443.64     3608.60    108.80 o
   1   7  13     2289.37     2369.88     77.51 o
   2   7  13     1465.69     1512.23     51.99 o
   3   7  13     1517.71     1625.16     63.00 o
   4   7  13       10.60        7.24     14.84 o
   5   7  13     1866.20     1994.02    113.31 o
  -4   8  13     1768.01     1689.76    110.15 o
  -2   8  13     2149.52     2171.73     73.16 o
  -1   8  13      732.05      752.67     49.35 o
   0   8  13      380.09      446.08     29.00 o
   1   8  13     2811.98     2973.83    138.46 o
   2   8  13       35.45       31.22     13.70 o
   3   8  13     1275.94     1380.96     52.74 o
   4   8  13     1004.16     1040.07     40.91 o
   5   8  13       91.20       97.20     27.11 o
  -3   9  13      876.17      839.97     98.02 o
  -2   9  13      247.39      237.45     14.26 o
  -1   9  13     1706.32     1846.71    100.33 o
   0   9  13       47.73       72.18     20.50 o
   1   9  13      316.83      321.56     31.16 o
   4   9  13     1443.04     1528.11     86.88 o
   5   9  13      888.79      964.83     54.69 o
  -2  10  13      776.84      761.81     37.29 o
  -1  10  13      374.81      357.78     17.49 o
   0  10  13     3409.79     3748.94    209.61 o
   1  10  13       33.43       17.01      6.21 o
   2  10  13      739.39      744.82     44.79 o
   3  10  13      902.03      852.52     57.16 o
   4  10  13      116.75      100.48     12.16 o
   5  10  13     1337.56     1272.97     79.13 o
  -1  11  13      756.68      743.29     34.49 o
   0  11  13      775.62      796.65     51.48 o
   1  11  13     1931.75     1848.93    135.09 o
   2  11  13       40.85       41.21      8.52 o
   3  11  13     1611.37     1631.35     75.71 o
   4  11  13      309.51      335.84     48.32 o
   1  12  13     1666.13     1743.75     93.13 o
   2  12  13      856.94      830.23     51.34 o
   3  12  13       86.31       77.40      9.18 o
  -2   0  14      619.88      565.26     25.63 o
  -1   0  14      116.85      102.02     13.59 o
   0   0  14     1568.94     1497.05     88.40 o
  -3   1  14        0.80       -7.31     13.37 o
  -2   1  14     1185.20     1148.67     45.63 o
  -1   1  14      414.60      368.94     20.73 o
   0   1  14      633.07      610.10     41.80 o
   1   1  14     1539.43     1688.95     94.91 o
   2   1  14        2.73        2.57     21.78 o
  -3   2  14      663.32      572.84     28.05 o
  -2   2  14      290.02      270.05     36.31 o
  -1   2  14     1530.48     1543.49     68.63 o
   0   2  14      162.05      183.59     19.95 o
   1   2  14     2479.57     2368.55    126.29 o
   2   2  14      578.71      619.42     42.09 o
   3   2  14      323.62      314.90     18.93 o
  -4   3  14       20.83        2.53      8.74 o
  -3   3  14     1104.61     1058.28     71.05 o
  -2   3  14      152.73      149.38     22.59 o
  -1   3  14     1388.87     1409.74     62.32 o
   0   3  14     2554.68     2733.73    136.68 o
   1   3  14      102.77       88.28     21.56 o
   2   3  14     2936.06     3176.69    152.24 o
   3   3  14      731.78      858.03     34.16 o
  -4   4  14     1054.58      966.70     45.77 o
  -3   4  14       29.01       29.50      8.89 o
  -2   4  14     1167.16     1113.41     45.23 o
  -1   4  14      129.79      125.09     16.61 o
   0   4  14     1530.05     1691.74     92.49 o
   1   4  14     1325.94     1250.05     70.82 o
   2   4  14       75.66       89.23     16.42 o
   3   4  14     1747.61     1848.09     76.20 o
   4   4  14      218.18      177.54     20.80 o
  -4   5  14     2367.02     2370.76    100.70 o
  -3   5  14     1012.81      968.30     42.12 o
  -2   5  14      661.01      609.89     29.05 o
  -1   5  14     1389.45     1271.65     73.81 o
   0   5  14      111.73      103.01     19.87 o
   1   5  14     1074.21     1096.68     66.45 o
   2   5  14      470.94      512.37     32.27 o
   3   5  14      870.03      875.19     31.04 o
   4   5  14     2279.50     2339.51     89.75 o
  -3   6  14     2222.16     2342.96     88.75 o
  -2   6  14       72.61       66.23     17.85 o
  -1   6  14     2030.14     2082.74    121.27 o
   0   6  14     1134.43     1149.41     48.39 o
   1   6  14      204.95      180.99     13.96 o
   2   6  14     1819.21     1887.16     70.25 o
   3   6  14       95.89       95.77     27.48 o
   4   6  14     1592.89     1566.50    174.34 o
  -3   7  14     1672.42     1641.94    110.58 o
  -2   7  14     1536.86     1585.44     99.70 o
  -1   7  14      404.09      414.70     20.25 o
   0   7  14     2667.92     2846.13    111.18 o
   1   7  14     1202.79     1356.82     51.82 o
   3   7  14     1795.13     1761.78    213.01 o
   4   7  14        1.39        8.93      9.81 o
  -2   8  14     1543.61     1592.39     91.75 o
  -1   8  14      560.46      601.99     26.69 o
   0   8  14      465.50      512.88     34.66 o
   1   8  14     2760.12     2801.01    152.51 o
   2   8  14      558.54      562.51     37.53 o
   3   8  14     1887.17     1932.93    117.40 o
   4   8  14     1109.41     1226.77     47.46 o
  -2   9  14        6.14       20.02     21.45 o
  -1   9  14     1962.24     1957.07    122.64 o
   0   9  14       67.44       50.88     21.23 o
   1   9  14      756.25      879.30     50.53 o
   2   9  14     1153.62     1181.42     66.53 o
   3   9  14       24.77       19.73     12.34 o
   4   9  14      941.70      959.26     40.61 o
  -1  10  14      325.90      306.34     30.54 o
   0  10  14     2167.48     2261.51    135.06 o
   1  10  14      250.89      263.94     25.65 o
   2  10  14     1763.95     1942.16    116.97 o
   3  10  14      379.02      322.72     25.32 o
  -1   3  15      929.44      950.41     55.03 o
   0   3  15     1070.97     1066.76     64.64 o
  -1   4  15       47.16       25.71     14.51 o
   0   4  15     1013.79     1054.36     60.81 o
   1   4  15      745.82      727.53     45.19 o
  -2   5  15      169.36      197.33     21.27 o
  -1   5  15     1604.31     1460.72     86.42 o
   0   5  15      228.58      193.89     20.83 o
   1   5  15     1401.54     1548.07     82.60 o
   2   5  15      354.75      361.18     27.42 o
  -1   6  15     1034.42     1030.66     61.22 o
   0   6  15     1049.91     1098.31     64.79 o
   1   6  15      573.13      547.76     38.38 o
   2   6  15     1958.89     2024.28     80.49 o
  -1   7  15      319.32      313.21     25.03 o
   0   7  15     2391.61     2675.73    163.64 o
   1   7  15      400.54      381.46     28.56 o
   2   7  15     1277.23     1431.87     78.09 o
   1   8  15     1494.79     1482.88     85.15 o
   2   8  15       34.06       44.59     17.26 o
 
